# Supplementary material for: Construction of a high-density genetic map for faba bean (Vicia faba L.) and quantitative trait loci mapping of seed-related traits
Source: Front Plant Sci. 2023 Jun 7;14:1201103. doi: 10.3389/fpls.2023.1201103 (PMC10282779; doi:10.3389/fpls.2023.1201103)
Supplement: Supplementary file 2 [file Table_1.xlsx]

## Sheet: List 
Supplementary Table 1	The statistical results of the phenotypic variations in the seed-related traits of F2, F2:3-JH and F2:3-XY
Supplementary Table 2	The correlation analysis of 15 seed-related traits between F2 and two environments of F2：3
Supplementary Table 3	Sequencing data statistics
Supplementary Table 4	Sequencing comparison, sequencing depth and coverage statistics
Supplementary Table 5	The details of makers in each LGs
Supplementary Table 6	The QTLs for seed-related traits that were detected by IciMapping
Supplementary Table 7	The QTLs for seed-related traits that were detected by QTL-Cart
Supplementary Table 8	Overlapping QTLs identified by QTL lciMapping and QTL-Cart CIM methods
Supplementary Table 9	QTLs detected for more than two traits
Supplementary Table 10	Stable QTLs detected for more than two environment
Supplementary Table 11	The annotation and reference genome mapping of the genes in QTLs explained > 10% of the observed phenotypic variance
Supplementary Table 12	The proportion of genes in LGs mapping in corresponding chromosome of the reference genome

## Sheet: Supplementary Table 1
The statistical results of the phenotypic variations in the seed-related traits of F2, F2:3-JH and F2:3-XY
F2	name	HSW	SA(mm2)	SP(mm)	SL(mm)	SW(mm)	SLWR	ST(mm)	SC-R	SC-G	SC-B	FC( %)	TC (%)	StC(%)	PC(%)	LC (%)
	TCX7	258.724	566.716	92.3744	31.8275	22.5941	1.41066	10.3	128.2	105.9	84.1	10.59	0.65	35.22	31.81	1.07
	WY7	151.135	328.505	69.7697	24.1658	17.1425	1.41154	9.8	67.8333	57.3333	62.3333	3.89	0.51	31.4	30.73	1.41
	F2-1	179.464	351.32	73.4603	26.2614	16.5952	1.58447	10	143	110	86.5714	9.9	0.52	36.49	28.9	1.06
	F2-2	194.68	396.368	80.3453	26.581	18.6138	1.42797	11.1	65.5	61	68.3333	1.65	0.56	30.11	32.34	1.56
	F2-3	127.165	298.078	66.4401	22.879	16.8012	1.36267	7.8	82.1667	70	77	10.76	0.64	35.76	30.92	1.05
	F2-4	135.239	273.597	63.2468	21.6985	15.8568	1.37044	8.5	79	61.8889	64.1111	7.54	0.55	33.21	33.06	1.08
	F2-5	186.791	383.792	75.3155	25.4044	19.1399	1.32852	10.3	93.875	68.5	58.125	7.65	0.5	28.09	34.43	1.22
	F2-6	165.632	332.435	70.2146	24.1264	17.3121	1.39775	9	157.571	130.429	94.8571	5.63	0.6	33.06	30.86	1.28
	F2-7	131.217	374.016	74.0721	24.402	18.7855	1.30032	7.9	71.625	65.125	71.125	9.72	0.6	33.8	33.03	0.8
	F2-8	178.383	390.848	77.9153	25.6753	19.0504	1.34876	9.6	85.6667	66.3333	60.8333	2.61	0.42	31.64	32.2	1.13
	F2-9	178.953	405.309	78.2836	26.1431	19.4433	1.34592	9.8	73.8333	61.8333	66.6667	5.42	0.56	32.49	32.62	1.49
	F2-10	266.543	527.81	91.8264	30.4284	21.597	1.41128	11.1	91.6667	73.6667	68.6667	6.2	0.54	29.17	34.93	1.23
	F2-11	223.472	488.121	85.8321	29.1789	20.7182	1.41145	10.6	120.167	92.8333	69.1667	6.57	0.48	29.42	33.4	1.4
	F2-12	177.765	352.469	72.8725	25.7275	17.0207	1.51254	8.4	70.1429	58.7143	66	7.31	0.72	34.43	32.87	1.26
	F2-13	229.259	460.221	83.4263	28.8156	20.1397	1.43099	9.7	149.286	134.429	102	9.85	0.53	34.32	31.04	1.05
	F2-14	152.8	396.027	79.1565	26.0863	19.0961	1.36714	9.4	147.167	120	81.3333	1.7	0.47	33.77	36.05	0.66
	F2-15	202.889	400.279	79.2912	26.6508	18.8934	1.41199	9.4	84.1429	67	64.4286	4.63	0.36	28.66	34.01	1.05
	F2-16	164.317	371.271	74.6252	25.9326	17.9538	1.44528	8.8	50.875	46.875	53.75	9.38	0.54	35.66	29.98	1.05
	F2-17	197.647	395.164	76.6795	26.253	18.6163	1.41273	9.7	51.4	36.4	36.2	7.37	0.53	32.31	32.22	1.17
	F2-18	242.568	475.742	87.253	29.4506	20.2149	1.45693	10.5	84.8	64.4	59	6.25	0.42	29.17	31.34	1.22
	F2-19	169.909	361.862	73.915	26.1541	17.2207	1.51965	9.6	126.5	104.1	78.2	9.67	0.7	34.81	31.43	1.16
	F2-20	175.19	386.423	76.0928	25.6759	19.1017	1.34576	9.5	68.2	57	65.1	11.79	0.68	34.34	32.33	0.86
	F2-21	169.129	457.112	82.9341	27.332	20.9881	1.30809	9.3	70.8	58.4	58.3	5.54	0.38	29.97	33.61	1.26
	F2-22	234.285	491.909	87.3636	29.3683	20.9685	1.40304	10.4	76.1818	63.6364	61.2727	0.51	0.31	30.46	31.66	1.32
	F2-23	232.64	492.024	87.0616	29.4756	20.9196	1.41004	11.5	54.5	49.875	53.625	4.54	0.56	29.48	33.38	1.52
	F2-24	151.943	314.704	68.7475	24.2796	16.1206	1.50737	8.7	64.625	57.5	63.75	10.36	0.61	37.92	28.33	1.24
	F2-25	215.205	430.041	81.8639	27.3705	19.9617	1.37208	10.9	85.5	69.125	69.75	7.22	0.62	30.99	33.79	1.16
	F2-26	229.173	519.841	90.6534	29.9618	21.4632	1.39899	11.3	60.7	57.2	63.1	5.01	0.54	32.6	32.74	1.38
	F2-27	242.374	537.379	91.4448	31.5896	21.0762	1.50196	11.7	72.8889	62.2222	66.3333	2.56	0.51	32.8	33.15	1.32
	F2-28	252.588	520.84	91.9552	30.5964	21.4113	1.43135	11.4	65.3333	58.4444	62.8889	0.73	0.37	35.58	30.92	0.98
	F2-29	256.997	522.8	89.481	31.5248	20.5864	1.53274	9.6	80.375	66.125	66.25	3.18	0.6	32.69	34.95	1.17
	F2-30	241.5	453.966	83.1548	27.7021	20.5353	1.3499	10.9	118.111	89.3333	70.4444	8.61	0.64	34.05	31.54	1.1
	F2-31	208.364	532.469	95.3983	31.2382	21.7675	1.43593	9.2	124.75	93.25	69.75	9.77	0.59	29.3	34.27	0.95
	F2-32	252.95	538.624	96.3806	31.8514	21.9072	1.4545	9.8	123.75	98	75.5	5.32	0.51	31.62	34.12	1.01
	F2-33	229.636	475.695	86.4506	30.2674	19.6953	1.53745	10.2	65	55.875	58.625	1.93	0.52	32.29	33.68	1.21
	F2-34	192.094	423.036	82.0797	27.7714	19.1741	1.4474	10.7	77.75	63.125	61.75	5.06	0.54	28.45	33.74	1.38
	F2-35	121.84	262.642	62.3132	21.8091	15.0196	1.45394	7.9	74.625	58	56	7.54	0.52	33.29	32.58	1.12
	F2-36	183.2	389.629	76.597	26.0866	18.5301	1.40844	10	44.125	38.875	40.5	9.64	0.61	33.95	31.07	0.99
	F2-37	233.933	504.837	89.1862	30.5271	20.7477	1.47046	10.2	52.75	45	48.125	9.54	0.65	33.09	32.06	1.22
	F2-38	218.752	489.498	85.1096	29.1457	21.1279	1.37945	10.2	120.125	88.75	63.75	13.1	0.65	35.06	30.77	1.02
	F2-39	158.109	306.602	67.6912	23.5639	16.0354	1.47241	8.7	86	62.125	61	8.75	0.55	38.85	28.89	0.91
	F2-40	138.233	296.666	66.3314	23.2203	15.9064	1.46334	8.5	54	47.875	52.375	9.7	0.57	38.55	28.68	1.21
	F2-41	214.807	491.338	87.1014	30.1801	20.3946	1.48136	10	141.375	128.875	89.5	11.84	0.64	35.52	31.88	0.86
	F2-42	136.844	273.081	63.8415	22.7874	14.7273	1.57379	8.4	83.1	60.5	58.4	9.46	0.6	36.09	30.54	0.94
	F2-43	207.63	425.871	80.1722	26.9116	19.9936	1.34595	10.1	72.7	54.6	48.1	7.41	0.6	27	35.59	1.43
	F2-44	164.946	374.628	75.3749	26.1749	17.9395	1.46103	8.9	48.25	39	41.625	5.49	0.43	34.79	29.91	1.43
	F2-45	227.462	412.793	77.9566	26.314	19.2394	1.42473	10.5	61.625	49	45.75	4.4	0.5	29.03	34.8	1.39
	F2-46	189.865	119.977	29.4011	9.90694	6.71196	1.6056	9.2	81.625	64.125	61.875	10.9	0.66	33.45	30.78	1.38
	F2-47	195.992	390.197	76.222	26.4162	18.4637	1.43254	9.2	52.1	47.4	53.6	9.45	0.55	35.25	29.89	1.17
	F2-48	255.276	495.277	86.3336	28.8146	21.4406	1.34534	10.4	66.7778	58.4444	61.7778	10.29	0.61	33.48	32.19	1.04
	F2-49	213.892	456.284	83.2246	28.9898	19.6496	1.47777	10	51.625	48.375	54.75	8.02	0.52	34.03	30.69	1.16
	F2-50	182.064	376.779	78.1797	24.3593	19.7717	1.23184	10.1	68.8	59.3	63.7	9.11	0.69	31.8	32.45	1.27
	F2-51	252.136	508.117	87.8856	30.3258	21.0852	1.43849	10.3	64	60.375	67.75	10.64	0.53	35.07	30.64	1.13
	F2-52	224.18	547.455	93.4539	30.8398	22.674	1.36166	9.2	62.125	58	65	11.22	0.55	34.33	32.16	0.85
	F2-53	143.087	293.773	66.7794	23.5914	15.5446	1.52066	7.3	62.25	59.375	66.375	7.77	0.6	35.1	30.24	1.31
	F2-54	146.562	281.183	63.6152	22.1955	15.1169	1.49555	7.7	69.2	59.3	62.9	10.13	0.63	34.26	31.54	1.16
	F2-55	128.238	283.101	64.7905	22.6202	15.5486	1.47749	7.3	74	60.75	65.25	2.27	0.55	34.32	30.16	1.45
	F2-56	252.017	488.917	85.8889	29.2361	20.7975	1.40915	10.4	66.625	58	61.625	6.32	0.54	32.87	31.59	1.15
	F2-57	196.105	398.019	77.0997	26.8703	18.4127	1.4616	8.4	68	59.7778	69.7778	12.83	0.63	34.21	32.48	0.89
	F2-58	203.786	409.456	78.5175	26.9441	19.0726	1.41654	9.4	81.625	66.25	68.625	0.68	0.45	32.6	33.14	1.15
	F2-59	257.917	563.036	93.3976	31.5135	22.2819	1.41616	9.3	78.9	64.3	66.5	7.64	0.61	32.59	33.05	1.12
	F2-60	132.282	301.685	66.6743	23.1141	16.6475	1.39175	8.2	68.5455	60.6364	71.6364	13.4	0.67	33.44	34.57	0.81
	F2-61	229.259	511.257	89.7479	29.0488	21.9459	1.32384	9.7	125.333	101.222	77.7778	4.55	0.38	32.13	35.11	0.79
	F2-62	169.224	343.428	71.9204	25.144	17.1333	1.47054	7.3	65.8	60.4	68.1	6.79	0.55	33.88	31	1.29
	F2-63	234.692	466.534	84.8158	29.4507	19.97	1.47515	8.4	65.5	58.75	64.125	3.91	0.38	31.63	30.2	1.28
	F2-64	252.651	539.687	92.113	31.3745	21.5484	1.45836	10	58.125	56.25	64.375	4.76	0.42	26.85	34.26	1.58
	F2-65	190.87	389.187	79.8354	25.7684	19.4482	1.32622	8.8	70.625	63.25	70.375	4.11	0.4	33.76	28.75	1.53
	F2-66	146.003	298.717	67.0417	23.2511	16.1521	1.44045	8	142.333	126.333	96.6667	9.52	0.56	35.44	30.4	1.08
	F2-67	168.167	362.408	73.3597	25.7295	17.7649	1.4495	7.6	68.125	63.25	70.625	10.5	0.69	34.13	32.78	0.93
	F2-68	125.948	332.966	71.3366	23.9528	17.4601	1.37404	8.7	133.444	107.444	85.7778	7.4	0.48	33.01	30.26	1.33
	F2-69	135.57	292.234	66.8888	23.4763	16.2027	1.45049	7	145	134.5	103.125	12.98	0.5	35.02	30.89	0.95
	F2-70	158.936	331.782	69.8834	24.1949	17.2034	1.40798	9.3	72.875	61.25	66.25	6.58	0.37	30.95	30.85	1.13
	F2-71	156.496	326.2	69.3593	24.0903	16.813	1.43402	7.8	58.375	54.75	63.375	11.31	0.7	36.46	30.32	1.19
	F2-72	132.013	275.799	64.2255	22.5594	15.0738	1.49836	7.5	117.375	88.875	75.625	9.11	0.51	39.08	27.5	1.07
	F2-73	208.479	421.905	81.6975	28.0524	18.5688	1.5111	9.6	132.375	118	95.5	1.73	0.59	33.97	33.38	1.39
	F2-74	217.48	414.565	78.9713	27.9018	18.6706	1.49694	8.7	156.125	133.75	103.75	12.69	0.66	36.57	30.94	1
	F2-75	173.947	361.386	73.649	25.9302	17.5342	1.4803	8.2	125.2	96.7	77.1	9.54	0.48	37.61	28.39	1.08
	F2-76	190.023	372.942	74.7008	26.108	17.8475	1.46603	8.1	60	57.125	66.5	5.44	0.46	35.18	27.99	1.5
	F2-77	119.789	311.25	70.1742	23.1958	16.8284	1.3827	8.1	81	58	57.7778	7.74	0.36	34.46	27.47	1.33
	F2-78	224.868	455.604	84.1858	29.4575	19.233	1.53282	10.1	52.75	47.125	51.375	10.55	0.56	34.05	30.71	1.12
	F2-79	144.045	306.324	67.6151	23.6381	16.0528	1.47407	7.6	53.875	45.625	51.5	7.45	0.54	35.23	28.06	1.23
	F2-80	169.662	363.243	74.3146	26.2901	17.2107	1.5294	8.3	60.8	49.8	53.7	4.17	0.52	32.56	32.1	1.5
	F2-81	125.562	264.601	62.4365	21.2422	15.3201	1.38632	7.4	130	100	74.75	8.63	0.61	32.18	33.21	0.93
	F2-82	207.04	473.051	86.4321	29.2502	20.2	1.44964	9.3	64.25	58.25	62.75	7.23	0.7	32.99	33.04	1.31
	F2-83	168.078	322.888	69.776	24.6827	16.1891	1.526	8.2	131.9	114.8	84	10	0.54	38.03	26.94	1.14
	F2-84	150.947	318.163	68.8605	24.333	16.5008	1.47583	7.3	80	65.5	66.6	9.47	0.6	36.18	28.6	1.02
	F2-85	192.512	401.378	77.8898	26.7878	18.8314	1.42346	10.1	135.444	112.889	84.8889	10.14	0.69	33.58	31.68	1.15
	F2-86	134.572	302.33	67.1987	23.3215	16.2301	1.43902	7.3	67.3636	59.5455	62.9091	11.74	0.56	35.41	29.65	1.15
	F2-87	278.164	582.82	99.0872	32.2993	23.1561	1.39754	10.5	68.6667	62.4444	65.7778	9.2	0.47	30.82	30.09	1.44
	F2-88	176.147	374.432	75.1268	26.1435	18.1488	1.44081	7.3	138.875	104.125	77.75	8.52	0.58	32.42	33.45	1.06
	F2-89	182.218	380.06	74.9143	25.5175	18.686	1.36672	8.8	61.125	56.75	62.625	13.77	0.68	35.77	32.22	0.99
	F2-90	170.61	339.707	71.4238	25.2374	16.7637	1.50666	8	65.7143	61.5714	66.4286	9.03	0.7	36.24	30.15	1.17
	F2-91	211.014	426.601	79.8093	27.662	19.3288	1.43231	8.9	71.5556	64.4444	67.2222	8.93	0.71	32.78	32.75	1.36
	F2-92	139.695	277.98	64.0563	22.2859	15.6418	1.42611	7.4	127.7	95.1	74.5	10.83	0.53	34.96	30.64	0.99
	F2-93	233.218	496.959	89.9962	30.1551	20.9863	1.4383	10.2	125.25	96.375	75.125	9.3	0.54	32.54	30.47	0.87
	F2-94	144.463	304.834	68.113	24.18	15.9592	1.51665	7.3	123	88.375	67.125	11.04	0.5	35.28	29.42	1.29
	F2-95	260.673	546.518	94.8231	31.066	21.8141	1.42322	9.4	55.875	50.25	54	9.6	0.62	31.3	33.85	1.01
	F2-96	176.369	368.446	74.5372	24.9624	18.5767	1.34541	7.8	59.25	54.75	58.75	11.28	0.69	33.41	30.69	1.2
	F2-97	188.371	424.6	82.9248	28.4619	18.7211	1.52869	10	136.111	106.444	77.8889	7.25	0.37	32.46	28.84	0.78
	F2-98	118.525	245.524	59.997	20.5783	15.2597	1.34942	7.8	59	54.25	58.875	9.45	0.6	36.66	28.07	1.22
	F2-99	210.923	417.76	78.8267	27.0206	19.0227	1.4227	10.9	64.125	60	65.25	6.7	0.47	32.9	31.31	1.17
	F2-100	185.342	422.579	79.2025	26.3612	19.8136	1.3336	8.7	83.7	65.9	65.9	13.57	0.51	34.86	30	0.97
	F2-101	180.551	359.008	74.0733	25.6897	17.3657	1.48329	8.9	70.25	63	65.875	3.93	0.36	31.23	29.84	1.59
	F2-102	165.012	328.81	70.314	24.7595	16.4172	1.51053	7.8	151	126.875	96.25	11.45	0.63	38.26	27.81	1.09
	F2-103	191.1	367.507	74.0028	25.7801	17.872	1.44508	8.7	64.2857	60.8571	65.2857	10.16	0.61	31.98	29.87	1.56
	F2-104	149.255	337.881	71.0318	24.9304	17.3269	1.43982	8.3	72.7143	65.8571	72.4286	13.77	0.64	33.74	32.16	0.93
	F2-105	204.044	417.161	80.4599	27.4818	18.7888	1.46657	9.6	161.375	139.125	108.625	11.02	0.43	33.73	28.05	0.83
	F2-106	214.73	478.913	83.7796	27.951	21.4054	1.30479	10	136	113.75	88.125	15.2	0.6	33.48	30.11	0.81
	F2-107	177.15	347.367	71.5059	24.3204	17.8987	1.35886	8.7	130.6	100.6	78.3	13.29	0.66	37.73	28.16	1.02
	F2-108	132.938	406.171	77.9998	26.9245	19.2088	1.40231	9.4	68.4444	59.6667	65.5556	12.61	0.59	32.46	31.2	1.07
	F2-109	181.908	390.476	77.3907	26.9449	17.8482	1.51033	9.7	60.7143	55.4286	62.7143	7.23	0.56	31.89	32.42	1.06
	F2-110	233.116	478.332	84.2382	28.3177	21.4557	1.31915	9.7	63	58.8	63.9	6.34	0.6	32.52	32.52	1.43
	F2-111	168.677	385.29	76.9405	25.6095	19.0199	1.34955	9.4	81.4	64.3	65.4	7.35	0.59	32.4	33.27	1.2
	F2-112	221.99	447.279	81.7828	28.5517	19.7703	1.44567	9.2	65.0909	60.4545	66.9091	5.39	0.53	33.66	31.78	1.32
	F2-113	177.301	353.043	72.6623	25.4551	17.2734	1.47442	9	73.5	57.875	56.875	6.5	0.6	34.31	30.71	1.32
	F2-114	151.848	367.522	73.0157	24.1921	19.3182	1.25478	8.6	57	53.9167	61	10.08	0.58	35.55	29.03	1.15
	F2-115	184.173	368.922	75.0254	26.7014	17.2642	1.54841	7.5	69.125	60.375	70.25	6.11	0.52	34.09	30.63	1.34
	F2-116	195.932	447.542	83.4836	27.3868	20.3841	1.34601	8.7	57.1	52.3	55.9	7.6	0.53	30.58	32.85	1.19
	F2-117	170.528	335.838	70.2548	24.115	17.4308	1.38383	7.8	71.875	63.125	66.125	8.71	0.6	34.41	31.65	1.31
	F2-118	178.137	404.09	79.3451	25.8069	19.3305	1.33788	8.5	68.25	57	55.875	5.36	0.45	28.7	33.59	1.14
	F2-119	197.158	424.272	80.2497	27.8073	18.9082	1.4729	8	125.8	111.8	82.1	10.44	0.59	35.57	30.47	1.21
	F2-120	173.894	389.146	76.6272	25.0959	19.5626	1.28421	8.4	138.75	108.375	80.875	12.64	0.6	32.99	31.45	0.9
	F2-121	211.102	480.554	84.4693	28.7139	21.008	1.36972	8.8	66.75	57.75	60.625	8.9	0.48	33	28.27	1.44
	Min	118.525	119.977	29.4011	9.90694	6.71196	1.23184	7	44.125	36.4	36.2	0.51	0.31	26.85	26.94	0.66
	Max	278.164	582.82	99.0872	32.2993	23.1561	1.6056	11.7	161.375	139.125	108.625	15.2	0.72	39.08	36.05	1.59
	Mean	188.686	397.985	77.4239	26.4381	18.5975	1.42826	9.10909	86.2702	72.3557	67.6412	8.09975	0.552562	33.4376	31.4252	1.16339
	SD	38.8631	83.2097	9.67927	3.0614	2.26736	0.0703457	1.12109	31.6005	24.9215	12.8668	3.21428	0.0911366	2.45916	1.98257	0.199927
	VH	1497.86	6866.64	92.914	9.29473	5.09843	0.00490762	1.24645	990.34	615.946	164.185	10.2462	0.00823724	5.99751	3.89809	0.0396406
	CV（％）	20.5967	20.9077	12.5017	11.5795	12.1917	4.92528	12.3073	36.6297	34.443	19.0221	39.6837	16.4935	7.35449	6.30885	17.1849
	Kurtosis	-0.800019	-0.0608836	3.85052	5.78563	4.86776	-0.106218	-0.781135	-0.61859	0.251713	1.42551	-0.319206	-0.201934	0.268815	-0.528515	-0.433525
	Skewness	0.158048	-0.0573658	-0.793886	-1.141	-1.13088	-0.149872	0.119406	0.907865	1.17771	0.843183	-0.329053	-0.450928	-0.268969	-0.0728448	0.0213045
F2:3-JH	name	HSW	SA(mm2)	SP(mm)	SL(mm)	SW(mm)	SLWR	ST(mm)	SC-R	SC-G	SC-B	FC( %)	TC (%)	StC(%)	PC(%)	LC (%)
	TCX7	229.27	492.719	86.6652	30.1189	20.545	1.46837	9.9	135.167	116.5	88.5	11.14	0.65	36.14	30.97	0.9
	WY7	118.859	261.633	62.2988	21.5257	15.1176	1.42584	8.1	62	57.3333	63.5	5.14	0.54	33.37	30.68	1.22
	F2:3-1	147.438	284.289	65.5292	23.1542	15.2683	1.51989	9	141	111.25	91	8.27	0.59	35.57	30.03	0.95
	F2:3-2	152.579	308.691	68.1703	23.581	16.0495	1.47228	9.9	68.2	65.2	72.4	0.13	0.55	32.29	30.16	1.49
	F2:3-3	112.4	256.741	62.0086	21.3837	15.3046	1.40233	7.15	75.25	69.75	77.75	7.285	0.515	35	29.99	0.935
	F2:3-4	120.555	246.914	60.56	21.0726	14.6657	1.43868	8.1	59.75	59.5	66.5	6.6	0.48	33.1	31.42	0.95
	F2:3-5	127.67	292.629	65.8587	22.3924	16.3813	1.36998	8.15	109.375	90	80.875	6.615	0.545	31.955	32.545	0.97
	F2:3-6	133.442	297.204	66.6994	23.1707	15.9579	1.45335	7.9	136.6	111.2	88.4	10.11	0.73	34.98	30.59	1.06
	F2:3-7	139.878	389.5	76.2843	26.3628	18.271	1.47731	7.7	77.25	73.75	79.5	5.26	0.49	32.48	32.94	1.01
	F2:3-8	169.174	335.091	70.9073	24.7494	16.9541	1.46317	8.1	76	64	68.4	5.885	0.48	32.08	32.685	0.96
	F2:3-9	161.182	342.037	70.5303	24.2001	17.4253	1.42848	9.5	44.8333	39.5	48.5	4.86	0.56	32.59	32.03	1.33
	F2:3-10	168.012	368.674	74.5449	26.0717	17.7772	1.46831	9	83	75.75	81.25	2.53	0.55	34.61	31.65	1.19
	F2:3-11	171.224	362.003	74.2055	25.9447	17.4369	1.48928	9.7	126.6	103.6	79.4	6.94	0.49	33.62	31.4	0.89
	F2:3-12	151.162	295.471	66.5766	23.3972	15.647	1.4969	9	115.5	98.875	90	2.97	0.535	32.945	31.405	1.38
	F2:3-13	183.387	364.314	73.6122	25.5546	17.8817	1.43019	8.6	151.333	116.5	88	6.33	0.45	34.01	31.81	1.03
	F2:3-14	162.3	357.5	75.2846	25.7581	17.658	1.45951	8.9	136.833	110.667	81.1667	5.63	0.59	33.42	31.56	1.09
	F2:3-15	140.394	285.515	65.0171	22.4321	16.0095	1.40267	9.1	84.75	77.75	85	5.62	0.48	32.19	29.92	1.09
	F2:3-16	159.587	363.559	73.5872	25.5918	17.6974	1.44892	8.1	95.4167	77.5	68.9167	8.95	0.565	34.435	31.895	0.925
	F2:3-17	153.943	338.121	71.4387	24.9191	16.633	1.51155	9	101.3	84.1	77.4	7.31	0.51	31.06	31.5	1.265
	F2:3-18	167.27	349.503	72.7384	24.9985	17.4082	1.43912	9.35	106.167	81.5833	71.6667	6.785	0.57	33.495	29.495	1.11
	F2:3-19	154.493	323.981	70.2224	24.9483	15.9828	1.56118	8.8	146.8	124.4	98.8	7.72	0.6	35.72	29.62	1.12
	F2:3-20	162.04	349.686	71.9838	24.6702	17.9468	1.37698	9.7	70.8333	55.3333	62	8.79	0.6	35.35	29.07	1.02
	F2:3-21	170.54	396.378	77.4796	26.308	19.0072	1.38708	8.8	70.6	66.4	72.4	8.56	0.53	34.78	30.65	1.07
	F2:3-22	153.457	312.948	68.2127	23.4776	16.374	1.43989	9.1	60.8	55.8	64	6.29	0.44	32.27	29.98	1.2
	F2:3-23	191.897	386.071	76.5381	26.6451	17.9199	1.49094	10	62.4	58.4	65	4.01	0.58	31.45	31.19	1.23
	F2:3-24	142.624	288.058	65.656	23.0451	15.5739	1.48224	8.6	64.6	59.8	68.8	7.8	0.52	34.48	28.54	1.02
	F2:3-25	142.394	276.418	64.4117	22.5223	15.2439	1.47903	9.15	104.7	89	79.6	5.91	0.575	35.89	28.475	1.165
	F2:3-26	170.334	380.239	75.7432	26.0277	17.9052	1.45539	9.8	67	67.5	73.25	6.66	0.55	33.23	30.45	1.14
	F2:3-27	192.538	394.199	77.4962	26.9635	18.0162	1.50165	10.25	106.375	93.25	87.75	5.575	0.615	34.18	30.33	1.315
	F2:3-28	182.456	362.576	74.2784	25.9677	17.4251	1.49346	8.5	103.875	90.125	84.875	3.21	0.55	35.915	29.285	1.235
	F2:3-29	187.714	392.249	76.9331	26.9827	17.8996	1.50833	9.3	105.375	89.75	80.75	5.36	0.58	31.7	31.85	1.21
	F2:3-30	228.064	442.931	82.5926	27.719	20.011	1.38654	10.5	139.5	112.25	88	7.34	0.5	28.43	32.48	1.06
	F2:3-31	183.06	432.061	80.7044	28.1157	19.2373	1.46362	9.1	139.75	111	87	7.82	0.59	33.7	31.53	1.04
	F2:3-32	172.414	366.482	74.1954	25.8216	17.6285	1.46835	8.8	141.4	117.6	89.2	8.61	0.56	34.01	29.81	1
	F2:3-33	170.793	401.788	78.5066	27.4569	18.0373	1.52386	9.6	60.6	56	63.6	2.88	0.55	33.31	30.44	1.11
	F2:3-34	171.521	349.877	73.0045	25.6003	16.8152	1.5293	8.15	104.2	88	82.7	2.53	0.54	30.395	33.025	1.33
	F2:3-35	135.48	275.123	64.2251	22.3994	15.1291	1.4813	7.6	107.625	90.5	82.625	1.325	0.495	32	32.06	1.235
	F2:3-36	164.291	334.576	70.9803	24.6823	16.6199	1.48771	9.4	59.3333	56.5	59.5	4.24	0.58	32.58	29.59	1.27
	F2:3-37	201.486	411.38	79.8981	27.8629	18.3972	1.5182	10.05	93.3	81.2	70.1	5	0.56	34.265	29.86	1.19
	F2:3-38	181.728	409.092	78.4766	26.9815	19.0494	1.41849	9.7	131	107.4	82.2	9.13	0.57	32.24	29.72	1.18
	F2:3-39	147.827	286.793	65.2687	22.6392	15.7228	1.4424	9.5	76.5	69	75	7.56	0.53	36.21	28.24	0.98
	F2:3-40	144.453	307.938	67.6641	23.6044	16.3717	1.44411	8.2	67	67.25	76.75	8.84	0.58	34.71	30.47	1.09
	F2:3-41	169.153	391.921	76.8567	26.7389	18.3455	1.45784	9.3	127.5	107	85.5	11.09	0.52	34.55	30.18	0.74
	F2:3-42	142.911	288.172	65.9563	23.2009	15.512	1.49766	8.5	87	72	74.2	7	0.57	33.99	31.25	1.04
	F2:3-43	147.646	307.543	67.4034	23.296	16.5205	1.41247	9.6	80.4	63.6	65.4	6.65	0.56	29.47	32.66	1.05
	F2:3-44	159.468	352.956	73.7623	26.0902	16.9663	1.54167	7.65	104.4	90.1	82.5	5.13	0.445	36.555	28.155	1.195
	F2:3-45	162.91	333.26	71.0148	24.883	16.7356	1.48953	8.25	98.9	85.4	75.3	4.665	0.505	32.79	31.55	1.15
	F2:3-46	134.632	280.501	64.4003	22.1934	15.8381	1.4021	8.25	105.8	90.6	81.8	6.65	0.54	34.58	31.33	0.95
	F2:3-47	188.403	382.785	75.7642	26.3435	17.927	1.47122	9.1	58	56.5	65.1667	5.71	0.48	32.64	28.51	1.29
	F2:3-48	186.386	398.108	77.0611	26.2945	18.8854	1.3932	9.4	69	56.2	60.2	8.14	0.62	33.77	30.72	1.28
	F2:3-49	177.937	380.907	76.0952	26.604	17.6202	1.51538	9.7	53.4	48.8	54.2	3.23	0.46	33.31	29.86	1.19
	F2:3-50	169.89	330.764	70.032	24.1021	16.8135	1.4396	8.65	77.75	73.25	77.75	4.63	0.585	34.975	29.85	1.3
	F2:3-51	223.996	448.426	82.7974	28.9155	19.4905	1.48561	10.5	66	62	71.6667	6.6	0.61	35.2533	29.31	1.19333
	F2:3-52	184.247	436.301	80.7663	27.7726	19.9699	1.39632	8.7	84.25	76.5	81.5	9.7	0.55	35.46	31.34	0.85
	F2:3-53	132.609	266.438	63.6637	22.6666	14.5956	1.5563	8.5	63.5	64.75	71.25	4.56	0.58	34.81	29.14	1.23
	F2:3-54	144.816	300.771	67.2682	23.5472	15.9503	1.47711	7.4	103.125	88.375	84.625	5.495	0.51	34.69	30.56	1.06
	F2:3-55	132.326	261.707	62.4465	21.6177	14.9696	1.44683	9	107.5	86.5	79	6.1	0.605	33.785	29.755	1.13
	F2:3-56	173.969	366.71	74.6028	26.3271	17.0976	1.5424	9.15	97.2917	77.2917	63.25	7.365	0.56	33.7	31.585	0.96
	F2:3-57	150.511	322.347	69.5252	24.3532	16.5822	1.47042	7.85	115.5	103	95	7.95	0.66	36.08	29.595	1.03
	F2:3-58	113.32	293.972	66.338	23.1554	15.7209	1.47613	7.5	135	110.4	85.4	4.61	0.46	33.72	31.07	1.18
	F2:3-59	178.143	372.631	74.9574	26.1166	17.6908	1.47674	10.1	108.6	89.8	80.5	6.55	0.71	34.85	30.32	1.22
	F2:3-60	99.9314	234.892	58.6472	20.323	14.6283	1.39073	7.85	107.5	97.125	91
	F2:3-61	200.06	429.959	80.8823	27.9687	19.1669	1.46264	9.4	155.167	139.5	103.5	10.1	0.55	32.8	33.14	0.93
	F2:3-62	137.975	293.59	66.2351	23.0795	15.7375	1.46829	8.2	102.167	100.667	100	7.16	0.64	34.48	29.97	1.31
	F2:3-63	184.414	363.25	74.2872	26.4479	17.2024	1.53849	9.3	73	69.5	79.25	5.35	0.61	34.48	30.16	1.16
	F2:3-64	187.132	403.332	78.1523	27.4207	18.3475	1.49639	9.5	65.5	66.3333	74.5	6.47	0.58	31.51	30.63	1.26
	F2:3-65	164.82	336.834	71.0203	24.1284	17.6137	1.3742	9.35	111.5	95.625	91.125	3.99	0.47	36.135	28.555	1.37
	F2:3-66	125.204	271.682	63.6433	22.1514	15.3039	1.44851	8.8	138.25	114.5	92	6.98	0.54	34.52	29.75	1.16
	F2:3-67	123.189	272.259	63.7752	22.1532	15.5001	1.4316	8.4	59.3333	56.6667	65.1667	6.87	0.7	35.88	30.3	1.11
	F2:3-68	133.457	269.103	63.113	21.4943	15.4711	1.3918	9	139.75	115.5	92	4.83	0.55	34.07	28.78	1.27
	F2:3-69	88.7758	215.058	56.8642	19.9804	13.8232	1.4487	6.1	152.5	146.75	111.75	8.32	0.52	36.55	29.04
	F2:3-70	147.127	308.864	68.1826	24.0748	16.0569	1.50114	7.65	113.25	94	87.5	7.325	0.505	34.49	29.885	1.01
	F2:3-71	165.168	343.919	71.7194	25.0234	17.0934	1.46667	9.5	70.5	69.75	79.5	7.37	0.62	31.62	31.61	0.925
	F2:3-72	143.029	278.054	64.5034	22.5663	15.2312	1.48409	8.5	140.5	113.75	92	4.45	0.53	35.74	27.9	1.2
	F2:3-73	146.725	324.584	70.7565	24.9573	15.9586	1.56854	9	126.75	103	86.75	5.09	0.57	33.87	31.43	1.34
	F2:3-74	116.135	277.601	64.5224	22.5588	15.4323	1.46556	8.1	152	127.8	98.6	8.81	0.6	34.89	31.6	1.22
	F2:3-75	164.563	352.297	73.3528	25.7991	17.1376	1.5059	9.6	138.5	112.75	89.5	1.14	0.46	34.11	30.51	0.9
	F2:3-76	168.126	348.033	72.1839	25.3046	17.024	1.48631	8.25	100.7	91.2	84.2	6.87	0.565	31.18	32.44	1.17
	F2:3-77	117.954	284.277	64.9499	22.3586	15.8761	1.41219	7.65	111.4	90.5	80.5	6.96	0.47	35.485	28.69	1.355
	F2:3-78	164.334	365.066	73.9927	25.4435	17.6761	1.44091	8.75	104	89.2	80.6	8.14	0.605	32.535	31.87	1.09
	F2:3-79	126.738	270.998	63.6707	22.3834	14.9335	1.50161	8.4	108.4	90.6	82.1	4.415	0.555	34.32	30.295	1.06
	F2:3-80	160.461	320.978	69.9898	24.9918	15.8361	1.58101	9.45	108.7	91.4	83.2	3.18	0.595	33.1	31.895	1.155
	F2:3-81	131.74	265.398	62.7069	21.644	15.2622	1.41897	8.8	150	126	95	4.43	0.58	33.76	29.3	1.24
	F2:3-82	174.409	358.487	73.663	25.4494	17.37	1.46688	9.5	52.3333	50.5	58.8333	4.14	0.64	33.88	31.24	1.32
	F2:3-83	154.835	320.226	69.561	24.5383	16.0494	1.53044	8.8	129.2	103	79.6	7.63	0.57	36.06	28.18	1.37
	F2:3-84	132.48	265.686	63.1313	22.1294	14.8566	1.49254	8.95	105	86.8	78.2	7.41	0.59	34.6	30.135	1.13
	F2:3-85	140.734	293.877	66.4875	23.2453	15.8071	1.47316	7.3	150	121.25	98	6.27	0.64	35.38	29.73	1.015
	F2:3-86	129.412	285.671	65.0791	22.5455	15.776	1.42969	8.4	77	72.5	79	4.6	0.49	30.49	30.76	1.19
	F2:3-87	191.251	407.91	78.3552	27.1532	18.8867	1.43881	10	72	70.75	80.25	7.39	0.5	35.39	29.89	1.38
	F2:3-88	141.28	289.902	66.1148	23.0424	15.7051	1.47045	9.1	147.667	119.167	91.1667	5.03	0.58	34.87	29.65	1.07
	F2:3-89	178.323	359.876	72.9545	25.0718	18.1645	1.38135	9	60.5	60.25	68.25	10.54	0.68	33.19	30.51	1.25
	F2:3-90	160.153	324.212	70.1367	24.6021	16.3546	1.50536	8.2	68	59.2	64.2	0.53	0.55	30.34	30.73	1.15
	F2:3-91	160.192	350.091	72.335	25.1495	17.3248	1.45218	9.7	79.75	74.5	83.5	5.95	0.71	33.19	32.03	1.58
	F2:3-92	132.923	265.42	62.6744	21.7586	15.1367	1.45004	8.7	141.5	112.25	89.5	6.68	0.53	34.77	29.91	1.21
	F2:3-93	155.661	352.418	73.7121	25.5014	17.2951	1.47744	9.2	166.167	142	108.167	12.43	0.62	33.07	30.01	1.11
	F2:3-94	123.524	275.069	64.4117	22.537	15.2737	1.47924	8.3	149.4	126.2	96.6	7.24	0.49	34.91	30.62	0.76
	F2:3-95	194.132	430.686	80.9094	27.7703	19.2805	1.44348	9.25	99.8	83	73.3	5.515	0.61	35.63	30.105	1.11
	F2:3-96	161.717	348.142	72.8004	25.0067	17.3535	1.44613	9.6	74	70	77	4.99	0.58	34.88	29.29	1.095
	F2:3-97	141.429	310.885	68.2652	23.9163	16.1309	1.48354	9	145	114.4	90	8.68	0.58	35.2	30.11	1.23
	F2:3-98	120.928	270.65	63.2584	21.8855	15.4975	1.41497	8.2	55.5	46.3333	54.1667	6.72	0.48	31.32	28.95	0.88
	F2:3-99	146.826	296.485	67.0388	23.629	15.5461	1.52579	8	62.8	62.2	70.8	3.7	0.53	34.3	31.06	1.25
	F2:3-100	128.61	312.477	68.1579	23.424	16.5565	1.41788	8.65	110.5	87.1	76.9	7.485	0.5	35.825	29.31	1.38
	F2:3-101	147.834	289.673	66.0544	22.8336	15.5703	1.47099	9.3	78	76	85	0.17	0.56	34.37	29.76	0.94
	F2:3-102	142.09	297.063	66.8106	23.6735	15.6571	1.51372	8.9	147.2	120	93	9.29	0.64	36.63	27.69	1.41
	F2:3-103	146.999	305.171	67.498	23.296	16.2339	1.43678	9.4	58.5	58.5	66	6.25	0.65	34.33	29.24	0.97
	F2:3-104	124.918	282.6	65.545	22.7639	15.704	1.45282	8.45	114.25	103.625	95.5	8.31	0.585	35.215	29.645	1.22
	F2:3-105	154.924	312.649	68.0582	23.6104	16.4974	1.43423	8.8	151.4	121.2	95.4	5.51	0.56	33.45	30.47	1.15
	F2:3-106	159.748	377.213	76.0728	26.6031	17.8067	1.49626	8.2	129.6	101	78.2	7.42	0.5	34.49	30.87	1.145
	F2:3-107	155.73	324.556	69.4273	23.9501	16.8486	1.42607	9.3	137	112.4	85.4	9.29	0.52	36.7	26.8	0.82
	F2:3-108	141.842	304.948	67.3125	23.4724	16.439	1.43034	8.3	72.4	65.4	74.6	8.42	0.63	36.01	30.44	0.77
	F2:3-109	137.492	296.297	66.9991	23.2635	15.8578	1.46874	9.2	56.6	56	64.4	5.69	0.67	33.31	30.43	1.28
	F2:3-110	200.475	414.466	78.4075	26.778	19.3364	1.38487	9.2	77	70	74.8	6.77	0.59	32.27	30.86	1.25
	F2:3-111	138.437	288.131	65.3838	22.6412	15.9681	1.42029	7.4	110.125	93.875	85.25	5.66	0.615	35.07	30.46	1.19
	F2:3-112	177.698	386.676	76.1027	26.3701	18.3862	1.43612	8.5	78.8	74.8	81.6	7.6	0.55	34.67	29.75	1.15
	F2:3-113	162.03	320.277	69.3978	24.2434	16.3168	1.48917	8.8	76.25	74.25	81.25	1.96	0.54	33.21	28.62	1.53
	F2:3-114	133.795	309.9	67.472	23.1096	16.8965	1.37021	9	106	96.5	89.875	8.04333	0.566667	35.7	29.7067	1.00333
	F2:3-115	149.585	310.906	68.4898	24.0988	16.0093	1.50851	8.6	113.25	101.75	94.25	7.98	0.59	33.66	29.62	1.25
	F2:3-116	145.351	357.108	73.5417	25.2071	17.58	1.43604	8.6	75.25	73	79.25	6.58	0.6	31.33	32.74	1.2
	F2:3-117	149.137	315.081	68.5684	23.7612	16.4524	1.4471	8.7	106.8	96.3	87.5	7.145	0.535	34.12	31.165	1.15
	F2:3-118	135.076	296.105	66.5549	23.2269	15.7752	1.47589	7.7	75.4	74.2	82.2	5.63	0.46	33.68	29.45	1.1
	F2:3-119	155.182	349.613	73.0937	25.2965	17.0644	1.4852	8.25	123.1	110.5	85	6.365	0.555	34.29	30.065	1.215
	F2:3-120	115.877	265.054	62.3699	21.1869	15.7768	1.34583	7.8	157.8	132.6	103.2	10.14	0.71	34.605	30.705	1.15
	F2:3-121	161.272	370.605	73.9754	25.3996	18.1831	1.39789	9.5	63.75	63	72.5	7.89	0.55	34.55	28.09	1.21
	Min	88.7758	215.058	56.8642	19.9804	13.8232	1.34583	6.1	44.8333	39.5	48.5	0.13	0.44	28.43	26.8	0.74
	Max	228.064	448.426	82.7974	28.9155	20.011	1.58101	10.5	166.167	146.75	111.75	12.43	0.73	36.7	33.14	1.58
	Mean	154.941	330.224	70.265	24.4197	16.7521	1.46158	8.80372	100.823	87.2514	80.4594	6.31965	0.560556	33.9175	30.3581	1.14027
	SD	24.2752	50.1689	5.5342	1.89655	1.29478	0.046215	0.757577	31.2962	23.392	11.551	2.23782	0.0603148	1.59054	1.25021	0.157051
	VH	584.416	2496.12	30.3742	3.56716	1.66259	0.00211818	0.56918	971.359	542.662	132.324	4.96612	0.00360756	2.50874	1.55001	0.0244579
	CV（％）	15.6674	15.1924	7.87617	7.76644	7.72902	3.16199	8.6052	31.0407	26.8099	14.3563	35.4105	10.7598	4.68944	4.11821	13.7732
	Kurtosis	0.338904	-0.592531	-0.6451	-0.695509	-0.431505	-0.119294	0.481616	-1.14565	-0.656058	0.155254	0.638587	0.266273	0.612745	-0.122382	0.223472
	Skewness	0.236232	0.322475	0.181583	0.0989626	0.412232	-0.0102648	-0.389612	0.203272	0.301786	-0.106857	-0.407764	0.393653	-0.744871	-0.00751547	-0.0785679
F2:3-XY	name	HSW	SA(mm2)	SP(mm)	SL(mm)	SW(mm)	SLWR	ST(mm)	SC-R	SC-G	SC-B	FC( %)	TC (%)	StC(%)	PC(%)	LC (%)
	TCX7	248.621	521.041	88.4073	29.8845	21.7071	1.37696	9.7	146.5	135.667	101.5	11.13	0.662	36.494	31.412	1.054
	WY7	129.144	280.473	64.3139	21.9944	15.7443	1.46503	9.2	62.8333	56	60	7.9675	0.53	33.205	31.3025	1.2575
	F2:3-1	158.095	320.525	69.4052	24.2139	16.3033	1.48776	8.9	159.5	142.833	103.167	10.9967	0.586667	36.0833	29.9	1.06333
	F2:3-2	132.029	271.856	60.021	20.4626	14.1085	1.5171	7.9	58.1667	55	64.3333	7.95	0.51	29.38	31.81	1.38
	F2:3-3	116.164	257.619	61.5209	21.2556	15.4392	1.37981	7	72	62.1667	77.3333	10.7467	0.55	37.5467	28.9533	0.896667
	F2:3-4	121.498	250.237	60.6466	20.8929	14.9719	1.39849	7.2	70.4167	59.5	72.5833	10.1767	0.57	35.1267	31.5767	0.85
	F2:3-5	135.186	282.516	62.6372	21.2153	15.6475	1.40274	7.5	86.6667	71.9167	82.3333	11.4633	0.6	32.24	32.6167	0.73
	F2:3-6	130.442	286.127	63.9192	21.6671	15.813	1.44084	9	154	146.833	104	11.8933	0.796667	34.57	32.9433	1.07667
	F2:3-7	144.952	419.861	80.2506	26.5423	19.952	1.33478	7.2	66.6667	60.1667	71.3333	11.52	0.63	35.47	32.93	0.68
	F2:3-8	167.674	351.207	72.4209	25.0719	17.418	1.44293	8	71.1667	58.6667	73.8333	9.81	0.55	33.63	31.71	1.07
	F2:3-9	182.793	399.484	77.7751	26.4091	18.9681	1.39521	8.4	73.1667	64.1667	75.8333	6.19	0.525	34.625	30.66	1.09
	F2:3-10	220.552	442.36	81.5024	27.7838	20.0673	1.38677	9	105.083	90.0833	92.5833	6.405	0.545	33.255	33.235	1.01
	F2:3-11	199.287	400.834	78.2368	26.7241	18.56	1.4433	10.2	157.333	138	106.5	10.605	0.605	35.69	30.34	0.9
	F2:3-12	163.264	334.626	70.9025	24.6768	16.8356	1.46734	8.15	112	101.417	90.5833	8.96667	0.676667	35.1567	31.8933	1.00333
	F2:3-13	173.161	366.006	73.743	25.7837	17.7918	1.44983	8.6	161.167	145.167	113.667	11.122	0.614	34.9	31.646	1.06
	F2:3-14	178.879	373.546	75.4632	26.0897	17.9449	1.45521	9	144.167	115.333	80.5	8.925	0.605	33.93	31.28	1.015
	F2:3-15	211.114	401.453	78.0326	26.8583	18.5373	1.45172	9.4	76.3333	65	75.5	8.79	0.57	33.82	31.75	0.88
	F2:3-16	170.548	369.461	74.1017	25.2959	18.0365	1.40375	9.1	69.4167	60.4167	71.8333	10.98	0.575	34.305	32.35	0.945
	F2:3-17	134.082	285.338	64.7014	21.8169	16.1529	1.3516	7.3	60.1667	54.3333	64.8333	10.9	0.58	33.3233	32.83	0.94
	F2:3-18	166.703	364.337	75.0527	25.5772	17.7487	1.44285	8.8	70.1667	57.6667	72.5	9.50667	0.586667	31.5333	32.65	1.10333
	F2:3-19	184.476	374.993	75.0596	25.8833	17.6215	1.48298	9.6	152.833	140.833	109.833	9.16	0.51	31.92	31.17	1.02
	F2:3-20	175.776	364.825	73.4543	24.9683	18.4896	1.3534	9.3	80.1667	68.5	82.8333	11.02	0.656667	32.15	32.61	1.04333
	F2:3-21	183.088	412.249	78.99	26.5898	19.4181	1.37317	9.1	60.8333	57.8333	59.5	11.91	0.655	33.24	32.15	0.845
	F2:3-22	184.48	356.442	72.3329	24.4763	17.7698	1.43966	9.3	72.1667	62.6667	74.6667	9.81333	0.55	32.0367	31.9833	0.99
	F2:3-23	215.132	436.545	81.129	27.1412	19.7618	1.37584	10	58.5	54	64.3333	10.1	0.71	32.645	32.85	1.11
	F2:3-24	163.619	344.612	71.803	24.9642	17.4141	1.43628	9.2	65.8333	57	68.6667	10.6	0.616667	35.5733	30.0067	0.993333
	F2:3-25	155.029	290.315	65.7081	22.7591	15.716	1.44882	8.6	64	53	65	8.37	0.5	38.03	28.2	1.14
	F2:3-26	209.109	432.576	80.9978	26.6629	19.6842	1.36687	9.5	57.8333	53.3333	60.6667	10.1233	0.59	31.2333	32.8867	1.31667
	F2:3-27	177.02	363.467	74.2068	25.6741	17.3114	1.48241	10.8	111.083	97.8333	88.3333	6.85	0.535	33.24	33.44	1.175
	F2:3-28	219.32	498.05	86.2176	29.1807	20.6738	1.41453	8.6	71.1667	63	71.6667	6.45	0.53	31.91	33.96	1.2
	F2:3-29	212.983	467.443	84.4513	29.2156	19.8388	1.48094	9.2	79.8333	69.1667	79.5	7.84333	0.59	34.6633	32.6433	1.12
	F2:3-30	221.461	430.606	81.184	26.9788	19.9494	1.35339	10	164.333	140.667	112.333	9.57	0.66	33.1	31.99	1.06333
	F2:3-31	197.34	488.226	86.6801	29.0509	21.3536	1.36361	10.5	151.333	140.333	106.5	12.71	0.65	32.72	33.64	0.82
	F2:3-32	198.823	412.325	79.4132	27.1879	18.9019	1.48613	8.6	158	142.4	109.8	10.22	0.56	33.61	32.54	0.795
	F2:3-33	203.79	440.269	82.3035	28.4424	19.2907	1.48217	9.5	74.8	66.4	78.4	6.47	0.573333	34.7367	31.3567	1.15333
	F2:3-34	155.29	340.086	73.6931	25.1015	16.8082	1.49367	8	67.6	60.2	72.6	6.11	0.57	32.92	30.82	1.2
	F2:3-35	145.288	294.784	65.9181	22.4531	16.255	1.3824	9	59.6	52.4	64.4	7.335	0.57	32.02	32.215	1.195
	F2:3-36	179.792	364.905	73.4705	24.9697	18.0371	1.38685	9.1	59.8	52.2	64	9.86333	0.633333	33.8367	30.71	1.21667
	F2:3-37	208.332	430.852	81.0458	28.1631	18.6703	1.51035	10.2	107.3	97.4	88.4	9.325	0.59	35.465	30.93	1.01
	F2:3-38	176.16	392.222	76.4064	26.1184	18.7814	1.39184	9.2	173.4	158.4	120.8	11.585	0.58	37.465	29.235	0.88
	F2:3-39	154.779	313.354	67.9097	22.9736	16.7891	1.36794	8.8	72.6	45.8	56.2	10.795	0.64	37.005	30.965	0.925
	F2:3-40	157.005	335.468	70.023	24.0261	17.7422	1.35598	8.3	46.8	25.4	35.6	9.34	0.585	37.74	29.8	1.135
	F2:3-41	206.553	460.93	83.9588	28.5883	20.0788	1.42377	9.8	146.8	134.4	102.4	10.775	0.625	35.345	32.055	0.965
	F2:3-42	151.661	302.014	67.2793	23.4742	16.0651	1.46258	8.9	55.6	44.2	54	9.65	0.613333	35.04	32.0167	0.91
	F2:3-43	172.897	363.047	73.5123	25.1954	18.0017	1.40339	9	74.2	55.6	68.8	11.9	0.693333	32.2133	33.68	1.07667
	F2:3-44	133.895	306.459	67.6521	23.7187	16.1624	1.47003	8.3	61.6667	48	62.3333	9.97	0.59	39.8667	27.84	1.15333
	F2:3-45	183.8	408.69	78.2164	27.3145	18.5232	1.47746	9.2	70.6667	55.6667	67	10.08	0.61	34.96	31.65	0.99
	F2:3-46	174.314	377.635	74.0064	25.4264	18.1411	1.40343	7.3	95.8333	77.3333	85.8333	9.275	0.62	35.475	31.365	1.1
	F2:3-47	181.268	380.35	74.8404	25.4777	18.3167	1.40572	9.8	62.8333	48.5	60.3333	8.91333	0.576667	35.4833	31.2267	1.18333
	F2:3-48	198.446	403.031	76.8042	25.377	19.683	1.28983	9.3	106.333	90.6667	80.6667	13.28	0.71	35.44	33.23	0.94
	F2:3-49	156.218	353.018	73.2349	25.2199	17.3951	1.45436	9.3	55	44.5	53.8333	6.55	0.595	36.785	31.57	1.19
	F2:3-50	159.639	342.801	71.5953	23.4776	18.249	1.28922	8.5	62	49.8333	61.1667	8.155	0.765	36.77	30.85	1.275
	F2:3-51	209.685	444.722	82.7848	29.5716	18.6668	1.58541	9.7	111.4	99.4	94.2	8.48	0.48	36.94	30.74	1.01
	F2:3-52	189.192	417.921	78.4767	26.2354	20.0085	1.3122	8.5	73.0667	62.0667	67.45	10.655	0.555	35.645	32.695	0.835
	F2:3-53	152.089	308.759	68.0703	23.9141	16.0241	1.49391	8.5	58.8	45.2	54.6	7.81	0.62	34.13	31.57	1.18
	F2:3-54	130.547	282.67	65.5633	23.2651	15	1.55372	8.5	109.8	91.3	78.8	8.89667	0.566667	35.59	30.7	0.933333
	F2:3-55	141.547	289.844	65.7781	22.8429	15.7138	1.45755	9.25	109.1	88.9	75.5	7.06333	0.476667	34.1	29.51	1.08667
	F2:3-56	226.333	398.054	76.2591	25.9659	19.0597	1.36373	9.65	103.167	87.5	82.25	9.415	0.555	32.39	32.54	1.19
	F2:3-57	171.491	371.667	74.6632	25.3785	18.2505	1.39528	9.3	106.333	90.1667	80	11.6	0.7	34.8833	31.18	1.09333
	F2:3-58	146.646	287.05	65.4782	22.5447	15.8019	1.42844	8.9	105.917	90.25	79.9167	7.445	0.56	36.205	30.35	1.19
	F2:3-59	196.813	420.044	80.1245	27.2252	19.0572	1.43141	9.2	165.333	146.667	112.333	11.67	0.72	34.045	32.815	1.075
	F2:3-60	108.632	253.969	61.0803	20.8193	15.1982	1.37245	8	69.5	56.8333	68.8333	12.25	0.67	36.19	30.29	0.9
	F2:3-61	181.837	381.533	75.8124	25.8531	18.1954	1.43155	8.4	144.667	131.833	105.833	11.79	0.6	32.49	33.9	0.97
	F2:3-62	142.75	303.132	67.2571	23.3792	15.9465	1.47056	7.8	62.3333	56	61.1667	7.2	0.58	34.24	29.96	1.17
	F2:3-63	204.133	408.563	78.6472	27.3789	18.6061	1.47254	10	70.1667	55.3333	65.1667	8.82	0.585	34.32	31.895	1.025
	F2:3-64	187.455	401.571	77.9202	27.1509	18.4209	1.48082	9.8	59.8333	53.6667	57	8.12	0.57	31.81	31.92	1.27
	F2:3-65	173.802	356.795	74.1512	24.8717	17.9439	1.43419	9.5	153.667	144.333	102.167	9.52	0.64	37.77	29.41	1
	F2:3-66	126.854	283.331	65.642	22.361	15.9066	1.4085	9.5	150.667	129.833	97.6667	7.435	0.535	34.915	30.45	1.095
	F2:3-67	147.841	339.246	70.6989	24.4556	17.2121	1.42254	9	67.6667	52.6667	67.1667	10.7667	0.756667	33.6733	33.44	0.983333
	F2:3-68	154.054	321.799	69.1157	23.1156	17.0923	1.35554	9	147.667	125	97.6667	9.73	0.595	33.405	31.77	1.17
	F2:3-69	187.5	227.713	63.1688	20.532	14.5285	1.41183	6.9	139.833	130.5	88	13.64	0.65	33.75	32.11	1.13
	F2:3-70	131.919	290.659	66.2962	23.1434	15.568	1.48831	7.8	122.083	101.25	90.25	9.41	0.52	36.815	28.975	1.015
	F2:3-71	140.289	301.499	66.9923	23.3663	16.0319	1.45758	8.3	56.6667	44.8333	53.6667	9.51	0.675	36.825	30.66	1.11
	F2:3-72	136.939	270.359	63.487	22.127	15.0386	1.47209	7.1	145.667	120.5	95.5	8.535	0.565	37.905	29.16	1.06
	F2:3-73	144.098	306.161	67.9709	23.5224	15.8204	1.48715	8	143.333	124.333	93.5	7.815	0.645	34.48	32.08	1.225
	F2:3-74	121.536	279.861	64.4323	22.208	15.647	1.42027	7.2	168.667	143	109.833	11.865	0.71	38.315	30.605	0.985
	F2:3-75	171.024	359.721	73.3857	25.3557	17.7124	1.46958	9.6	142.667	122.833	89.6667	6.305	0.555	35.415	31.81	1.02
	F2:3-76	163.781	357.886	72.6603	24.9825	17.5473	1.42861	8.25	102.25	90.5	78.9167	6.825	0.57	34.625	30.74	1.34
	F2:3-77	114.452	280.81	64.7917	21.4414	16.1419	1.33058	9.2	105.833	89	92.1667	11.26	0.57	36.73	30.15	1.115
	F2:3-78	158.903	351.461	72.7244	25.1762	17.0567	1.49307	8.8	60.6667	45	56.3333	9.7	0.58	35.16	31.975	0.95
	F2:3-79	142.674	284.706	65.0456	22.4754	15.5486	1.44587	8.1	51.6667	40.3333	48.5	9.415	0.685	35.09	30.72	1.135
	F2:3-80	95.2882	238.075	59.5932	20.8268	14.223	1.46512	8.4	65.1667	49.8333	61.8333	12.75	0.67	39.33	27.46	1.04
	F2:3-81	137.291	273.058	63.6952	22.1003	15.3882	1.43856	8.3	137.333	106.167	77	6.28	0.59	34.98	29.95	1.27
	F2:3-82	143.26	329.602	70.2631	24.1618	17.0033	1.41974	9.2	66.5	51.8333	62.8333	3.69	0.59	34.3	30.22	1.39
	F2:3-83	153.021	329.27	70.0769	23.9982	16.9126	1.42083	8.3	137.833	124.5	93.1667	10.275	0.63	34.23	32.745	0.955
	F2:3-84	158.426	308.029	68.1006	23.8192	16.2953	1.46352	9.3	66.1667	53	63.3333	8.025	0.595	32.8	32.805	1.095
	F2:3-85	194.171	356.344	72.7478	24.9811	18.1472	1.38001	9.5	120	101.5	75.6667	9.52	0.615	32	32.72	1.205
	F2:3-86	152.745	302.13	67.2302	23.4273	16.0779	1.46062	9	59.5	45.8333	55.1667	8.265	0.51	30.395	34.435	1.28
	F2:3-87	195.996	420.103	79.7186	27.6842	19.1994	1.44296	9.9	55	49.1667	54	7.79	0.42	33.08	29.47	1.27
	F2:3-88	189.01	387.687	77.111	26.2995	18.6446	1.41382	9.6	138.667	117.667	90.5	7.145	0.615	32.495	33.77	1.19
	F2:3-89	198.24	411.805	78.2204	25.8223	20.0402	1.29216	9.2	49	36.3333	49	11.33	0.633333	34.55	32.51	0.993333
	F2:3-90	190.456	375.624	75.0433	25.7757	18.0951	1.42425	9	67.3333	56.3333	65.8333	6.985	0.615	32.74	33.99	1.255
	F2:3-91	190.786	417.627	79.9646	27.5837	18.7659	1.47269	9.6	65.5	52	64.6667	6.035	0.61	34.095	33.975	1.21
	F2:3-92	136.812	273.712	62.9386	21.2976	15.5178	1.40299	8.6	146.667	121.167	94.8333	7.89	0.523333	32.48	33.2167	1.12667
	F2:3-93	177.5	381.994	76.7167	26.8068	18.018	1.48873	9.2	147.667	115	83.3333	10.76	0.65	34.88	31.11	0.88
	F2:3-94	158.388	316.602	68.8072	23.6049	16.5712	1.42746	8.5	143.6	124	93.8	9.29	0.58	34.225	33.795	1.02
	F2:3-95	214.993	469.109	85.2505	27.7814	21.0278	1.32136	9.75	98.3	86.3	75.8	10.47	0.685	33.455	33.785	1.045
	F2:3-96	190.162	401.266	77.8255	26.4041	18.8783	1.4018	9.6	59.4	47.2	58.8	10.89	0.66	31.94	31.73	1.18
	F2:3-97	155.313	334.233	70.8953	25.0158	16.5432	1.51371	9.2	145	114.833	86.5	9.62	0.56	35.69	30.98	0.99
	F2:3-98	128.345	279.676	64.2697	22.213	15.847	1.40194	8.8	58.8333	52.5	57.8333	9.705	0.555	32.47	31.055	1.15
	F2:3-99	156.135	310.152	68.4396	24.0736	15.9895	1.50928	10	55	51.3333	57.3333	7.89	0.52	35.28	29.77	1.29
	F2:3-100	94.7833	254.63	61.3763	20.9796	15.1082	1.39618	7.3	63.8	51.2	62.2	13.41	0.65	35.71	31.49	1.07
	F2:3-101	158.843	347.33	72.0085	24.3925	17.8027	1.37389	9.5	63.5	60.6667	65.1667	4.97	0.63	32.88	34.09	1.46
	F2:3-102	129.865	307.277	68.2093	23.8159	15.951	1.49365	8.4	144	124.4	97.4	11.78	0.693333	36.4933	29.9	1.02
	F2:3-103	188.887	390.988	77.072	26.0841	18.9354	1.37856	9.3	60.8	43.2	54.6	11.32	0.695	33.855	31.82	1.055
	F2:3-104	107.757	267.393	63.2654	21.2652	16.0443	1.32735	8.1	117.6	109.8	75.8	12.28	0.58	34.73	31.42	0.77
	F2:3-105	130.487	272.711	63.2593	21.5988	15.8181	1.36771	8.5	151	127.8	97.8	11.53	0.61	35.21	29.495	1.015
	F2:3-106	226.529	502.089	87.3649	29.5048	21.7494	1.35733	10.6	135.4	114.8	85.8	8.83	0.75	35.56	33.72	0.98
	F2:3-107	169.53	331.772	70.4929	24.4291	16.8657	1.45076	8.8	139.6	119	88.2	11.11	0.726667	36.04	30.9067	1.01333
	F2:3-108	166.249	334.529	70.1325	24.1083	17.5173	1.37834	9.3	54	35.4	48	11.7667	0.67	34.89	31.1333	1.01667
	F2:3-109	161.346	352.995	73.171	25.5692	17.0864	1.49768	8.1	57.3333	49.3333	59.6667	8.33333	0.566667	33.1633	30.5333	0.943333
	F2:3-110	235.271	451.137	82.4547	27.7286	20.6536	1.34614	9	63	55.5	67	8.76	0.535	31.505	32.045	1.105
	F2:3-111	154.962	324.687	69.5006	23.3525	17.5736	1.33032	8.35	127.833	112.667	101.25	10.81	0.636667	33.4867	31.9	1.07333
	F2:3-112	169.085	387.781	76.502	26.7681	17.9974	1.49501	9	58	52.5	62.5	10.5	0.66	36.705	30.375	1.085
	F2:3-113	159.4	320.824	69.2991	24.2046	16.2612	1.49074	8.8	70	65.3333	69	4.06	0.54	34.7	30.1	1.4
	F2:3-114	123.208	284.461	64.1867	21.3225	16.8006	1.27099	9.1	39.4	16.4	26.8	11.5433	0.553333	37.2467	28.68	1.03
	F2:3-115	154.067	330.875	70.1804	24.052	16.9919	1.41875	8.2	111.25	96.5	87.3333	7.66	0.623333	36.4	30.44	1.19
	F2:3-116	156.2	348.513	72.122	24.7006	17.3226	1.42923	8.8	62	51.3333	62.1667	8.98	0.68	33.57	32.18	1.39
	F2:3-117	190.126	372.348	75.6053	25.8718	17.6796	1.48444	9.3	68.2	57.4	69	9.04	0.545	33.36	33.79	1.07
	F2:3-118	160.864	354.59	72.6101	24.5961	17.7104	1.39831	8	64.8	54	64.8	6.27	0.54	31.78	34.37	1.07
	F2:3-119	181.67	412.679	78.8409	27.1748	18.6304	1.46953	8.6	125.6	110.8	81.4	12.045	0.655	34.225	32.415	1.23
	F2:3-120	155.6	319.248	68.2119	22.8901	17.2059	1.33645	8.8	152.6	134.8	105.4	10.9667	0.636667	33.9433	31.1467	0.943333
	F2:3-121	205.571	430.817	79.7199	26.7581	19.8084	1.35196	10.5	51.6	39.4	49.8	9.94667	0.56	35.5433	29.5033	1.04333
	Min	94.7833	227.713	59.5932	20.4626	14.1085	1.27099	6.9	39.4	16.4	26.8	3.69	0.42	29.38	27.46	0.68
	Max	235.271	502.089	87.3649	29.5716	21.7494	1.58541	10.8	173.4	158.4	120.8	13.64	0.796667	39.8667	34.435	1.46
	Mean	166.981	352.539	72.4364	24.7941	17.5259	1.42265	8.8719	95.3763	81.4372	76.6117	9.45886	0.604813	34.4916	31.5514	1.0735
	SD	30.1156	60.9456	6.58213	2.20276	1.62702	0.0589061	0.803116	38.4715	35.4178	18.3476	1.99813	0.0644242	1.8748	1.48357	0.143859
	VH	899.454	3683.67	42.9664	4.81204	2.62531	0.00344125	0.639665	1467.83	1244.05	333.853	3.95954	0.00411618	3.48584	2.18279	0.0205243
	CV（％）	18.0354	17.2876	9.08678	8.88419	9.2835	4.14058	9.05236	40.3366	43.4909	23.9488	21.1245	10.6519	5.43553	4.70207	13.4009
	Kurtosis	-0.455019	-0.587891	-0.726599	-0.615939	-0.480008	-0.158623	0.0560434	-1.30246	-1.11709	-0.401376	-0.138415	0.386864	0.104468	-0.281128	0.266411
	Skewness	-0.0105799	0.23905	0.107817	-0.006353	0.228907	-0.208613	-0.288431	0.512126	0.501908	0.215216	-0.389914	0.355826	0.194388	-0.242267	0.0981655
Everage	name	HSW	SA(mm2)	SP(mm)	SL(mm)	SW(mm)	SLWR	ST(mm)	SC-R	SC-G	SC-B	FC( %)	TC (%)	StC(%)	PC(%)	LC (%)
	TCX7	251.989	526.825	89.1489	30.6103	21.6154	1.41867	9.96667	136.622	119.356	91.3667	10.9533	0.654	35.9513	31.3973	1.008
	WY7	136.475	290.203	65.4608	22.5619	16.0015	1.43414	9.03333	64.2222	56.8889	61.9444	5.66583	0.526667	32.6583	30.9042	1.29583
	1	165.218	318.712	69.4649	24.5432	16.0556	1.53071	9.3	147.833	121.361	93.5794	9.72222	0.565556	36.0478	29.61	1.02444
	2	152.912	325.638	69.5122	23.5415	16.2573	1.47245	9.63333	63.9556	60.4	68.3556	3.24333	0.54	30.5933	31.4367	1.47667
	3	119.831	270.813	63.3232	21.8394	15.8483	1.3816	7.31667	76.4722	67.3056	77.3611	9.59722	0.568333	36.1022	29.9544	0.960556
	4	126.079	256.916	61.4845	21.2213	15.1648	1.40254	7.93333	69.7222	60.2963	67.7315	8.10556	0.533333	33.8122	32.0189	0.96
	5	152.388	319.646	67.9371	23.004	17.0562	1.36708	8.65	96.6389	76.8056	73.7778	8.57611	0.548333	30.7617	33.1972	0.973333
	6	142.172	305.255	66.9444	22.9881	16.361	1.43065	8.63333	149.39	129.487	95.7524	9.21111	0.708889	34.2033	31.4644	1.13889
	7	140.374	394.459	76.869	25.769	19.0028	1.3708	7.6	71.8472	66.3472	73.9861	8.83333	0.573333	33.9167	32.9667	0.83
	8	171.244	359.049	73.7478	25.1655	17.8075	1.41829	8.56667	77.6111	63	67.6889	6.10167	0.483333	32.45	32.1983	1.05333
	9	181.513	382.277	75.5297	25.5841	18.6122	1.38987	9.23333	63.9444	55.1667	63.6667	5.49	0.548333	33.235	31.77	1.30333
	10	235.882	446.281	82.6246	28.0946	19.8138	1.42212	9.7	93.25	79.8333	80.8333	5.045	0.545	32.345	33.2717	1.14333
	11	207.349	416.986	79.4248	27.2825	18.905	1.44801	10.1667	134.7	111.478	85.0222	8.03833	0.525	32.91	31.7133	1.06333
	12	168.098	327.522	70.1172	24.6005	16.5011	1.49226	8.51667	99.2143	86.3353	82.1944	6.41556	0.643889	34.1772	32.0561	1.21444
	13	191.86	396.847	76.9272	26.718	18.6044	1.437	8.96667	153.929	132.032	101.222	9.10067	0.531333	34.41	31.4987	1.04667
	14	170.186	375.691	76.6348	25.978	18.233	1.42729	9.1	142.722	115.333	81	5.41833	0.555	33.7067	32.9633	0.921667
	15	208.372	362.416	74.1136	25.3137	17.8134	1.42213	9.3	81.7421	69.9167	74.9762	6.34667	0.47	31.5567	31.8933	1.00667
	16	168.471	368.097	74.1047	25.6068	17.8959	1.43265	8.66667	71.9028	61.5972	64.8333	9.77	0.56	34.8	31.4083	0.973333
	17	155.271	339.541	70.9399	24.3297	17.134	1.42529	8.66667	70.9556	58.2778	59.4778	8.52667	0.54	32.2311	32.1833	1.125
	18	191.991	396.527	78.348	26.6754	18.4573	1.4463	9.55	87.0444	67.8833	67.7222	7.51389	0.525556	31.3994	31.1617	1.14444
	19	179.62	353.612	73.0657	25.6619	16.9417	1.52127	9.33333	142.044	123.111	95.6111	8.85	0.603333	34.15	30.74	1.1
	20	175.581	366.978	73.8436	25.1048	18.5127	1.35871	9.5	73.0667	60.2778	69.9778	10.5333	0.645556	33.9467	31.3367	0.974444
	21	178.435	421.913	79.8012	26.7433	19.8045	1.35611	9.06667	67.4111	60.8778	63.4	8.67	0.521667	32.6633	32.1367	1.05833
	22	201.082	387.1	75.9697	25.774	18.3707	1.42753	9.6	69.7162	60.701	66.6465	5.53778	0.433333	31.5889	31.2078	1.17
	23	220.968	438.213	81.5762	27.754	19.5337	1.42561	10.5	58.4667	54.0917	60.9861	6.21667	0.616667	31.1917	32.4733	1.28667
	24	159.727	315.792	68.7355	24.0963	16.3695	1.4753	8.83333	65.0194	58.1	67.0722	9.58667	0.582222	35.9911	28.9589	1.08444
	25	175.088	332.258	70.6612	24.2173	16.9739	1.43331	9.55	84.7333	70.375	71.45	7.16667	0.565	34.97	30.155	1.155
	26	215.797	444.219	82.4648	27.5508	19.6842	1.40708	10.2	61.8444	59.3444	65.6722	7.26444	0.56	32.3544	32.0256	1.27889
	27	198.805	431.682	81.0493	28.0758	18.8013	1.49534	10.9167	96.7824	84.4352	80.8056	4.995	0.553333	33.4067	32.3067	1.27
	28	230.409	460.488	84.1504	28.5816	19.8367	1.44645	9.5	80.125	70.5231	73.1435	3.46333	0.483333	34.4683	31.3883	1.13833
	29	227.655	460.831	83.6218	29.2411	19.4416	1.50733	9.36667	88.5278	75.0139	75.5	5.46111	0.59	33.0178	33.1478	1.16667
	30	228.14	442.501	82.3105	27.4666	20.1652	1.36328	10.4667	140.648	114.083	90.2593	8.50667	0.6	31.86	32.0033	1.07444
	31	201.015	484.252	87.5943	29.4683	20.7861	1.42105	9.6	138.611	114.861	87.75	10.1	0.61	31.9067	33.1467	0.936667
	32	216.865	439.144	83.3297	28.287	19.4792	1.46966	9.06667	141.05	119.333	91.5	8.05	0.543333	33.08	32.1567	0.935
	33	212.405	439.251	82.4202	28.7222	19.0077	1.5145	9.76667	66.8	59.425	66.875	3.76	0.547778	33.4456	31.8256	1.15778
	34	167.558	371	76.2591	26.1578	17.5991	1.49012	8.95	83.1833	70.4417	72.35	4.56667	0.55	30.5883	32.5283	1.30333
	35	137.472	277.516	64.1521	22.2205	15.4679	1.43921	8.16667	80.6167	66.9667	67.675	5.4	0.528333	32.4367	32.285	1.18333
	36	180.928	363.037	73.6826	25.2462	17.729	1.42767	9.5	54.4194	49.1917	54.6667	7.91444	0.607778	33.4556	30.4567	1.15889
	37	216.866	449.023	83.3767	28.8511	19.2717	1.49967	10.15	84.45	74.5333	68.875	7.955	0.6	34.2733	30.95	1.14
	38	190.357	430.271	79.9975	27.4152	19.6529	1.39659	9.7	141.508	118.183	88.9167	11.2717	0.6	34.9217	29.9083	1.02667
	39	155.889	302.25	66.9565	23.0589	16.1824	1.42758	9	78.3667	58.975	64.0667	9.035	0.573333	37.355	29.365	0.938333
	40	150.748	313.357	68.0062	23.6169	16.6735	1.42114	8.33333	55.9333	46.8417	54.9083	9.29333	0.578333	37	29.65	1.145
	41	209.304	448.063	82.6389	28.5024	19.6063	1.45432	9.7	138.558	123.425	92.4667	11.235	0.595	35.1383	31.3717	0.855
	42	146.722	287.755	65.6923	23.1542	15.4348	1.51135	8.6	75.2333	58.9	62.2	8.70333	0.594444	35.04	31.2689	0.963333
	43	184.475	365.487	73.696	25.1343	18.1719	1.38727	9.56667	75.7667	57.9333	60.7667	8.65333	0.617778	29.5611	33.9767	1.18556
	44	144.245	344.681	72.2631	25.3279	17.0228	1.49091	8.28333	71.4389	59.0333	62.1528	6.86333	0.488333	37.0706	28.635	1.25944
	45	198.354	384.914	75.7293	26.1705	18.166	1.4639	9.31667	77.0639	63.3556	62.6833	6.38167	0.538333	32.26	32.6667	1.17667
	46	179.498	259.371	55.9359	19.1756	13.5637	1.47038	8.25	94.4194	77.3528	76.5028	8.94167	0.606667	34.5017	31.1583	1.14333
	47	186.176	384.444	75.6088	26.0791	18.2358	1.43649	9.36667	57.6444	50.8	59.7	8.02444	0.535556	34.4578	29.8756	1.21444
	48	217.389	432.139	80.0663	26.8287	20.003	1.34279	9.7	80.7037	68.437	67.5481	10.57	0.646667	34.23	32.0467	1.08667
	49	175.443	396.737	77.5182	26.9379	18.2216	1.4825	9.66667	53.3417	47.225	54.2611	5.93333	0.525	34.7083	30.7067	1.18
	50	167.114	350.115	73.269	23.9797	18.2781	1.32022	9.08333	69.5167	60.7944	67.5389	7.29833	0.68	34.515	31.05	1.28167
	51	223.835	467.088	84.4893	29.6043	19.7475	1.50317	10.1667	80.4667	73.925	77.8722	8.57333	0.54	35.7544	30.23	1.11111
	52	200.855	467.226	84.2323	28.2826	20.8841	1.35673	8.8	73.1472	65.5222	71.3167	10.525	0.551667	35.145	32.065	0.845
	53	149.089	289.657	66.1711	23.3907	15.3881	1.52362	8.1	61.5167	56.4417	64.075	6.71333	0.6	34.68	30.3167	1.24
	54	135.885	288.208	65.4822	23.0026	15.3557	1.50879	7.86667	94.0417	79.6583	75.4417	8.17389	0.568889	34.8467	30.9333	1.05111
	55	137.111	278.217	64.3384	22.3603	15.4107	1.46063	8.51667	96.8667	78.7167	73.25	5.14444	0.543889	34.0683	29.8083	1.22222
	56	234.895	417.894	78.9169	27.1763	18.9849	1.43842	9.73333	89.0278	74.2639	69.0417	7.7	0.551667	32.9867	31.905	1.1
	57	179.696	364.011	73.7627	25.534	17.7485	1.44243	8.51667	96.6111	84.3148	81.5926	10.7933	0.663333	35.0578	31.085	1.00444
	58	165.693	330.159	70.1112	24.2148	16.8651	1.44037	8.6	107.514	88.9667	77.9806	4.245	0.49	34.175	31.52	1.17333
	59	217.181	451.904	82.8265	28.2851	19.6767	1.44143	9.53333	117.611	100.256	86.4444	8.62	0.68	33.8283	32.0617	1.13833
	60	116.516	263.515	62.1339	21.4188	15.4913	1.38497	8.01667	81.8485	71.5316	77.1566	12.825	0.67	34.815	32.43	0.855
	61	197.644	440.916	82.1475	27.6235	19.7694	1.40601	9.16667	141.722	124.185	95.7037	8.81333	0.51	32.4733	34.05	0.896667
	62	151.575	313.384	68.4709	23.8676	16.2724	1.4698	7.76667	76.7667	72.3556	76.4222	7.05	0.59	34.2	30.31	1.25667
	63	214.319	412.782	79.2501	27.7592	18.5929	1.4954	9.23333	69.5556	61.1944	69.5139	6.02667	0.525	33.4767	30.7517	1.155
	64	209.187	448.197	82.7285	28.6487	19.439	1.47852	9.76667	61.1528	58.75	65.2917	6.45	0.523333	30.0567	32.27	1.37
	65	179.491	360.938	75.0023	24.9228	18.3353	1.3782	9.21667	111.931	101.069	87.8889	5.87333	0.503333	35.8883	28.905	1.3
	66	133.237	284.577	65.4423	22.5878	15.7876	1.43248	8.76667	143.75	123.556	95.4444	7.97833	0.545	34.9583	30.2	1.11167
	67	154.616	324.638	69.2779	24.1128	16.8257	1.43454	8.33333	65.0417	57.5278	67.6528	9.37889	0.715556	34.5611	32.1733	1.00778
	68	144.685	307.956	67.8551	22.8542	16.6745	1.37379	8.9	140.287	115.981	91.8148	7.32	0.541667	33.495	30.27	1.25667
	69	170.19	245.002	62.3073	21.3296	14.8515	1.437	6.66667	145.778	137.25	100.958	11.6467	0.556667	35.1067	30.68	1.04
	70	140.924	310.435	68.1207	23.8044	16.2761	1.46581	8.25	102.736	85.5	81.3333	7.77167	0.465	34.085	29.9033	1.05167
	71	145.691	323.873	69.357	24.16	16.6461	1.45276	8.53333	61.8472	56.4444	65.5139	9.39667	0.665	34.9683	30.8633	1.075
	72	135.297	274.737	64.072	22.4176	15.1145	1.48485	7.7	134.514	107.708	87.7083	7.365	0.535	37.575	28.1867	1.11
	73	165.558	350.883	73.475	25.5107	16.7826	1.52226	8.86667	134.153	115.111	91.9167	4.87833	0.601667	34.1067	32.2967	1.31833
	74	153.518	324.009	69.3086	24.2229	16.5833	1.46092	8	158.931	134.85	104.061	11.1217	0.656667	36.5917	31.0483	1.06833
	75	171.998	357.801	73.4625	25.695	17.4614	1.48526	9.13333	135.456	110.761	85.4222	5.66167	0.498333	35.7117	30.2367	1
	76	172.528	359.62	73.1817	25.465	17.4729	1.46032	8.2	87.65	79.6083	76.5389	6.37833	0.531667	33.6617	30.39	1.33667
	77	116.231	292.112	66.6386	22.3319	16.2821	1.37515	8.31667	99.4111	79.1667	76.8148	8.65333	0.466667	35.5583	28.77	1.26667
	78	180.891	390.71	76.9676	26.6924	17.9886	1.48893	9.21667	72.4722	60.4417	62.7694	9.46333	0.581667	33.915	31.5183	1.05333
	79	143.131	287.343	65.4438	22.8323	15.5116	1.47385	8.03333	71.3139	58.8528	60.7	7.09333	0.593333	34.88	29.6917	1.14167
	80	120.08	307.432	67.9659	24.0363	15.7566	1.52518	8.71667	78.2222	63.6778	66.2444	6.7	0.595	34.9967	30.485	1.23167
	81	133.381	267.686	62.9462	21.6622	15.3235	1.41462	8.16667	139.111	110.722	82.25	6.44667	0.593333	33.64	30.82	1.14667
	82	164.52	387.047	76.7861	26.2872	18.1911	1.44542	9.33333	61.0278	53.5278	61.4722	5.02	0.643333	33.7233	31.5	1.34
	83	158.04	324.128	69.8047	24.4064	16.3837	1.49242	8.43333	132.978	114.1	85.5889	9.30167	0.58	36.1067	29.2883	1.155
	84	155.933	297.293	66.6975	23.4272	15.8842	1.47729	8.51667	83.7222	68.4333	69.3778	8.30167	0.595	34.5267	30.5133	1.08167
	85	193.618	350.533	72.375	25.0047	17.5952	1.42554	8.96667	135.148	111.88	86.1852	8.64333	0.648333	33.6533	31.3767	1.12333
	86	146.687	296.71	66.5027	23.0981	16.028	1.44311	8.23333	67.9545	59.2929	65.6919	8.20167	0.52	32.0983	31.615	1.20667
	87	223.385	470.278	85.7204	29.0456	20.4141	1.42644	10.1333	65.2222	60.787	66.6759	8.12667	0.463333	33.0967	29.8167	1.36333
	88	184.722	350.674	72.7842	25.1618	17.4995	1.4417	8.66667	141.736	113.653	86.4722	6.89833	0.591667	33.2617	32.29	1.10667
	89	192.899	383.914	75.3631	25.4705	18.9636	1.34674	9	56.875	51.1111	59.9583	11.88	0.664444	34.5033	31.7467	1.07778
	90	183.84	346.514	72.2013	25.2051	17.0711	1.47876	8.4	67.0159	59.0349	65.4873	5.515	0.621667	33.1067	31.6233	1.19167
	91	197.529	398.106	77.3696	26.7984	18.4732	1.45239	9.4	72.2685	63.6481	71.7963	6.97167	0.676667	33.355	32.9183	1.38333
	92	137.773	272.371	63.2231	21.7807	15.4321	1.42638	8.23333	138.622	109.506	86.2778	8.46667	0.527778	34.07	31.2556	1.10889
	93	196.073	410.457	80.1417	27.4878	18.7665	1.46816	9.53333	146.361	117.792	88.875	10.83	0.603333	33.4967	30.53	0.953333
	94	153.747	298.835	67.1106	23.4407	15.9347	1.47445	8.03333	138.667	112.858	85.8417	9.19	0.523333	34.805	31.2783	1.02333
	95	230.22	482.105	86.9943	28.8725	20.7075	1.39602	9.46667	84.6583	73.1833	67.7	8.52833	0.638333	33.4617	32.58	1.055
	96	185.564	372.618	75.0544	25.4577	18.2695	1.39778	9	64.2167	57.3167	64.85	9.05333	0.643333	33.41	30.57	1.15833
	97	166.332	356.573	74.0284	25.798	17.1317	1.50865	9.4	142.037	111.893	84.7963	8.51667	0.503333	34.45	29.9767	1
	98	125.072	265.283	62.5084	21.5589	15.5347	1.38878	8.26667	57.7778	51.0278	56.9583	8.625	0.545	33.4833	29.3583	1.08333
	99	174.398	341.466	71.4351	24.9077	16.8527	1.48592	9.63333	60.6417	57.8444	64.4611	6.09667	0.506667	34.16	30.7133	1.23667
	100	124.97	329.895	69.5789	23.5883	17.1595	1.38255	8.21667	86	68.0667	68.3333	11.4883	0.553333	35.465	30.2667	1.14
	101	166.079	332.004	70.7121	24.3053	16.9129	1.44273	9.23333	70.5833	66.5556	72.0139	3.02333	0.516667	32.8267	31.23	1.33
	102	141.58	311.05	68.4446	24.083	16.0084	1.50597	8.36667	147.4	123.758	95.55	10.84	0.654444	37.1278	28.4667	1.17333
	103	189.624	354.556	72.8576	25.0534	17.6804	1.42014	9.13333	61.1952	54.1857	61.9619	9.24333	0.651667	33.3883	30.31	1.195
	104	121.59	295.958	66.614	22.9865	16.3584	1.40666	8.28333	101.521	93.094	81.2429	11.4533	0.601667	34.5617	31.075	0.973333
	105	155.006	334.174	70.5925	24.2303	17.0348	1.42284	8.96667	154.592	129.375	100.608	9.35333	0.533333	34.13	29.3383	0.998333
	106	222.596	452.738	82.4058	28.0196	20.3205	1.38613	9.6	133.667	109.85	84.0417	10.4833	0.616667	34.51	31.5667	0.978333
	107	172.07	334.565	70.4753	24.2332	17.2043	1.4119	8.93333	135.733	110.667	83.9667	11.23	0.635556	36.8233	28.6222	0.951111
	108	155.145	348.549	71.8149	24.8351	17.7217	1.40366	9	64.9481	53.4889	62.7185	10.9322	0.63	34.4533	30.9244	0.952222
	109	168.2	346.589	72.5202	25.2592	16.9308	1.49225	9	58.2159	53.5873	62.2603	7.08444	0.598889	32.7878	31.1278	1.09444
	110	234.553	447.978	81.7001	27.6081	20.4819	1.35005	9.3	67.6667	61.4333	68.5667	7.29	0.575	32.0983	31.8083	1.26167
	111	159.534	332.703	70.6083	23.8677	17.5205	1.36672	8.38333	106.453	90.2806	83.9667	7.94	0.613889	33.6522	31.8767	1.15444
	112	186.72	407.245	78.1292	27.23	18.718	1.45893	8.9	67.297	62.5848	70.3364	7.83	0.58	35.0117	30.635	1.185
	113	165.367	331.382	70.4531	24.6343	16.6172	1.48478	8.86667	73.25	65.8194	69.0417	4.17333	0.56	34.0733	29.81	1.41667
	114	132.754	320.628	68.2248	22.8747	17.6718	1.29866	8.9	67.4667	55.6056	59.225	9.88889	0.566667	36.1656	29.1389	1.06111
	115	164.102	336.901	71.2319	24.9507	16.7551	1.49189	8.1	97.875	86.2083	83.9444	7.25	0.577778	34.7167	30.23	1.26
	116	169.444	384.388	76.3824	25.7648	18.4289	1.40376	8.7	64.7833	58.8778	65.7722	7.72	0.603333	31.8267	32.59	1.26
	117	183.594	341.089	71.4762	24.5826	17.1876	1.43846	8.6	82.2917	72.275	74.2083	8.29833	0.56	33.9633	32.2017	1.17667
	118	166.622	351.595	72.8367	24.5433	17.6054	1.40403	8.06667	69.4833	61.7333	67.625	5.75333	0.483333	31.3867	32.47	1.10333
	119	186.833	395.521	77.3947	26.7595	18.201	1.47588	8.28333	124.833	111.033	82.8333	9.61667	0.6	34.695	30.9833	1.21833
	120	161.698	324.483	69.0697	23.0576	17.5151	1.32216	8.33333	149.717	125.258	96.4917	11.2489	0.648889	33.8461	31.1006	0.997778
	121	207.415	427.325	79.3882	26.9572	19.6665	1.37319	9.6	60.7	53.3833	60.975	8.91222	0.53	34.3644	28.6211	1.23111
	Min	116.231	245.002	55.9359	19.1756	13.5637	1.29866	6.66667	53.3417	46.8417	54.2611	3.02333	0.433333	29.5611	28.1867	0.83
	Max	235.882	484.252	87.5943	29.6043	20.8841	1.53071	10.9167	158.931	137.25	104.061	12.825	0.715556	37.575	34.05	1.47667
	Mean	174.216	360.25	73.3751	25.2173	17.6252	1.4375	8.92824	94.1565	80.3481	74.9041	7.97734	0.572945	33.9514	31.1173	1.12466
	SD	30.2799	59.2826	6.52752	2.13387	1.54609	0.0497894	0.70612	31.8008	25.7348	11.9238	2.05626	0.0563794	1.52912	1.22271	0.12972
	VH	909.296	3485.39	42.2564	4.51576	2.37064	0.0024585	0.494485	1002.93	656.805	141.002	4.19327	0.00315237	2.31889	1.48267	0.0166882
	CV（％）	17.3807	16.456	8.8961	8.46191	8.77206	3.46362	7.90884	33.7744	32.0291	15.9188	25.7763	9.84029	4.50385	3.92936	11.5342
	Kurtosis	-0.71691	-0.847469	-0.591089	-0.456502	-0.651071	-0.346856	0.28424	-1.12373	-0.984553	-0.702884	-0.35151	-0.268883	0.420094	-0.286046	-0.231259
	Skewness	0.172857	0.237459	0.0769195	0.000838016	0.0917262	-0.325645	-0.0264288	0.638561	0.699362	0.48514	-0.15235	0.159555	-0.232712	-0.18735	0.0683237

## Sheet: Supplementary Table 2
The correlation analysis of 15 seed-related traits between F2 and two environments of F2：3
		F2:3-JH	F2:3-XY
HSW	F2	0.740**	0.679**
	F2:3-JH		0.692**
SA	F2	0.801**	0.708**
	F2:3-JH		0.803**
SP	F2	0.746**	0.638**
	F2:3-JH		0.792**
SL	F2	0.739**	0.623**
	F2:3-JH		0.788**
SW	F2	0.742**	0.622**
	F2:3-JH		0.788**
SLWR	F2	0.616**	0.566**
	F2:3-JH		0.549**
ST	F2	0.436**	0.354**
	F2:3-JH		0.531**
SC-R	F2	0.817**	0.839**
	F2:3-JH		0.832**
SC-G	F2	0.753**	0.791**
	F2:3-JH		0.773**
SC-B	F2	0.566**	0.591**
	F2:3-JH		0.481**
FC	F2	0.461**	0.450**
	F2:3-JH		0.616**
TC	F2	0.460**	0.378**
	F2:3-JH		0.376**
SC	F2	0.375**	0.422**
	F2:3-JH		0.385**
PC	F2	0.530**	0.323**
	F2:3-JH		0.320**
LC	F2	0.302**	0.483**
	F2:3-JH		0.395**

## Sheet: Supplementary Table 3
Sequencing data statistics
sample	reads_num_raw	reads_num_clean	data_raw	data_clean	Q20	Q30	GC	effective
	(M)	(M)	(G)	(G)
TCX7	20.4	19.77	6.16	5.94	98.17	95.21	40.49	96.91
WY7	18.49	17.71	5.58	5.29	98.26	95.47	40.61	95.78
1	15.69	14.78	4.73	4.41	98.01	94.8	40.13	94.2
2	16	15.12	4.83	4.52	97.97	94.7	40.26	94.5
3	15.94	14.97	4.81	4.47	98.04	94.97	40.65	93.91
4	16.37	15.39	4.94	4.58	97.84	94.3	40.47	94.01
5	16.58	15.72	5.01	4.7	98.04	95	40.18	94.81
6	21.07	20.05	6.36	5.99	98.04	94.93	40.14	95.16
7	20.77	19.74	6.27	5.9	98.03	94.88	40.11	95.04
8	17.45	16.36	5.27	4.89	97.88	94.47	40.39	93.75
9	11.71	11.01	3.53	3.29	97.91	94.5	40.15	94.02
10	15.72	14.78	4.74	4.42	97.83	94.2	40.27	94.02
11	16.1	15.11	4.86	4.51	97.92	94.53	40.87	93.85
12	19.68	18.63	5.94	5.57	98.08	95.07	40.3	94.66
13	21.88	20.74	6.6	6.2	98.11	95.19	40.43	94.79
14	19.64	18.6	5.93	5.55	98.04	94.91	40.2	94.7
15	16.28	15.34	4.91	4.57	98.09	95.11	40.65	94.23
16	15.55	14.74	4.69	4.41	98.04	94.92	40.36	94.79
17	15.38	14.59	4.64	4.36	98.02	94.88	40.17	94.86
18	16.25	15.37	4.9	4.6	97.86	94.38	40.14	94.58
19	19.36	18.3	5.84	5.47	97.95	94.65	40.16	94.52
20	16.82	15.89	5.08	4.75	98.01	94.83	40.41	94.47
21	17.38	16.38	5.25	4.89	97.9	94.46	40.26	94.25
22	18.23	17.2	5.5	5.14	97.78	94.06	40.27	94.35
23	16.3	15.31	4.92	4.58	97.97	94.73	40.49	93.93
24	10.54	10.05	3.18	3.01	97.88	94.31	40.13	95.35
25	9.72	9.28	2.93	2.78	97.91	94.39	40.53	95.47
26	17.54	16.64	5.29	4.96	98.13	95.22	40.71	94.87
27	20.17	19.05	6.09	5.67	98.15	95.3	40.42	94.45
28	15.65	14.74	5.01	4.69	97.89	94.69	40.96	94.63
29	10.13	9.63	3.06	2.88	97.89	94.48	40.36	95.06
30	17.85	17.04	5.39	5.11	98	94.83	40.23	95.46
31	14.62	13.77	4.41	4.12	97.91	94.56	40.09	94.19
32	16.65	15.74	5.03	4.71	97.99	94.79	39.96	94.53
33	19.74	18.67	5.96	5.58	97.94	94.63	40.37	94.58
34	19.06	17.9	5.75	5.34	98.04	94.88	39.99	93.91
35	23.17	21.69	6.99	6.46	98.14	95.26	40.67	93.61
36	19.85	18.69	5.99	5.58	98.16	95.36	40.67	94.16
37	19.67	18.55	5.94	5.54	98.07	95.1	40.66	94.31
38	18.3	17.15	5.52	5.13	97.93	94.66	40	93.72
39	15.65	14.76	4.72	4.42	97.9	94.53	39.8	94.31
40	17.28	16.26	5.22	4.87	97.72	93.97	39.88	94.1
41	18.23	17.2	5.5	5.14	98.04	94.97	40.83	94.35
42	19.71	18.48	5.95	5.52	97.93	94.62	40.88	93.76
43	16.96	15.94	5.12	4.77	97.98	94.8	40.21	93.99
44	27.25	25.42	8.23	7.57	98.16	95.34	40.56	93.28
45	19.17	18.14	5.79	5.42	97.99	94.77	40.22	94.63
46	16.18	15.27	4.88	4.57	98.03	94.92	40.48	94.38
47	22.01	20.67	6.64	6.17	98.07	95.11	40.89	93.91
48	20.51	19.11	6.19	5.68	98.18	95.45	40.9	93.17
49	21.2	19.67	6.4	5.84	98.18	95.47	40.89	92.78
50	19.95	18.65	6.02	5.55	98.11	95.19	40.49	93.48
51	16.8	15.81	5.07	4.72	98.01	94.87	40.33	94.11
52	18.58	17.43	5.61	5.21	97.87	94.41	40.48	93.81
53	18.12	17.02	5.47	5.08	98.14	95.32	40.84	93.93
54	18.3	17.16	5.52	5.12	98.05	95.06	40.38	93.77
55	16.75	15.77	5.06	4.71	98.04	95	40.05	94.15
56	18.7	17.51	5.64	5.23	97.98	94.74	40.47	93.64
57	18.42	17.27	5.56	5.15	98.01	94.88	40.6	93.76
58	17.83	16.83	5.38	5.03	98	94.87	40.09	94.39
59	17.66	16.52	5.33	4.93	98.1	95.2	39.94	93.54
60	14.38	13.49	4.34	4.03	97.97	94.8	39.8	93.81
61	17.07	16.05	5.15	4.8	97.97	94.76	39.68	94.02
62	21.12	19.97	6.37	5.98	97.97	94.76	39.83	94.55
63	20.6	19.33	6.22	5.77	98	94.88	39.93	93.83
64	18.74	17.5	5.65	5.22	98.1	95.1	40.54	93.38
65	20.06	18.74	6.05	5.58	98.01	94.82	40.43	93.42
66	18.61	17.67	5.62	5.29	97.99	94.76	40.35	94.95
67	19.54	18.53	5.9	5.52	98.14	95.28	40.27	94.83
68	18.09	17.05	5.46	5.09	97.9	94.5	40.88	94.25
69	12.91	12.01	3.89	3.58	97.57	93.54	40.57	93.03
70	16.79	15.66	5.07	4.67	97.99	94.87	39.99	93.27
71	9.07	8.69	2.74	2.61	97.71	93.72	39.88	95.81
72	17.38	16.24	5.25	4.85	97.99	94.89	39.88	93.44
73	20.55	19.38	6.2	5.8	97.96	94.72	40.14	94.31
74	19.34	18.19	5.84	5.43	98.05	94.99	40.61	94.05
75	22.36	20.86	6.75	6.22	97.7	93.86	40.69	93.29
76	23.08	21.68	6.97	6.46	98.06	95	40.7	93.93
77	21.22	19.78	6.41	5.89	97.96	94.71	40.76	93.21
78	20.95	19.56	6.32	5.86	97.68	93.79	40.68	93.37
79	19.88	18.85	6	5.63	98.09	95.1	40.37	94.82
80	19.22	18.21	5.8	5.44	98.04	94.96	40.47	94.75
81	17.26	16.19	5.21	4.83	97.87	94.42	40.15	93.8
82	16.81	15.82	5.07	4.72	97.99	94.82	40.57	94.11
83	16.74	15.82	5.05	4.73	97.99	94.8	40.63	94.5
84	14.68	13.84	4.43	4.14	97.93	94.64	40.33	94.28
85	19.36	18.28	5.84	5.47	97.97	94.72	40.75	94.42
86	17.69	16.68	5.34	4.99	97.87	94.39	40.16	94.29
87	20.15	19.12	6.08	5.71	98.08	95.03	40.43	94.89
88	16.97	15.82	5.12	4.71	97.88	94.47	40.8	93.22
89	23.07	21.64	6.96	6.45	98.01	94.81	40.48	93.8
90	20.73	19.56	6.26	5.85	97.99	94.76	40.29	94.36
91	21.83	20.4	6.59	6.1	97.84	94.26	40.19	93.45
92	19.61	18.4	5.92	5.5	97.94	94.6	40.61	93.83
93	17.6	16.6	5.31	4.97	97.88	94.39	40.73	94.32
94	23.24	22	7.01	6.59	97.93	94.57	40.33	94.66
95	20.82	19.7	6.28	5.9	97.83	94.2	40.17	94.62
96	19.72	18.74	5.95	5.61	97.94	94.61	40.33	95.03
97	18.32	17.24	5.53	5.14	98.14	95.08	39.95	94.1
98	21.57	19.8	6.51	5.88	98.14	95.19	40.54	91.79
99	21.83	19.87	6.59	5.88	98.23	95.45	40.48	91.02
100	19.24	17.33	5.81	5.11	98.32	95.73	40.66	90.07
101	18.57	17.11	5.6	5.09	98.16	95.24	40.33	92.14
102	15.96	14.57	4.82	4.32	98.17	95.36	40.37	91.29
103	18.13	16.69	5.47	4.96	98.21	95.45	40.34	92.06
104	15.58	14.4	4.7	4.29	98.18	95.3	40.46	92.43
105	29.83	27.56	9.01	8.19	98.27	95.64	40.61	92.39
106	13.37	12.64	4.03	3.78	98.11	94.89	40.54	94.54
107	28.06	25.61	8.47	7.59	98.24	95.52	40.97	91.27
108	25.34	23.24	7.65	6.89	98.32	95.81	41.31	91.71
109	11.7	10.72	3.53	3.18	98.03	94.88	40.61	91.62
110	16.65	15.27	5.02	4.53	98.18	95.35	40.95	91.71
111	13.18	12.21	3.98	3.63	98.21	95.45	40.94	92.64
112	20.48	18.96	6.18	5.64	98.17	95.26	40.68	92.58
113	9.07	8.57	2.74	2.56	97.94	94.28	40.19	94.49
114	20.92	19.16	6.31	5.68	98.23	95.46	40.41	91.59
115	15.47	14.06	4.67	4.17	98.19	95.4	40.7	90.89
116	17.64	15.94	5.32	4.72	98.18	95.35	40.87	90.36
117	13.11	11.77	3.96	3.48	97.82	94.22	40.77	89.78
118	14.42	13.02	4.35	3.86	97.99	94.79	40.25	90.29
119	17.94	16.44	5.41	4.87	98.35	95.87	40.63	91.64
120	15.53	14.36	4.69	4.25	98.39	95.95	40.63	92.47
121	25.11	22.73	7.58	6.76	98.2	95.49	41.16	90.52

## Sheet: Supplementary Table 4
Sequencing comparison, sequencing depth and coverage statistics
Sample	clean	Total mapped	Target	Mapping	Target	Dp	dp>1.	dp>4.	dp>10.	dp>20.	dp>50.	dp>100.
	reads	reads	reads	rate	ratio	mean	ratio	ratio	ratio	ratio	ratio	ratio
	(M)	(M)	(M)	(%)	(%)		(%)	(%)	(%)	(%)	(%)	(%)
TCX7	10	10	6.43	100	64.32	47.35	56.02	44.09	29.22	15.25	4.54	2.53
WY7	8.84	8.84	5.44	100	61.55	42.32	53.75	40.45	25.06	12.24	3.86	2.32
1	6.59	6.59	3.6	100	54.61	28.69	56.6	39.47	21.09	9.18	3	1.86
2	6.6	6.6	3.58	100	54.21	28.8	56.72	38.95	20.65	8.85	2.95	1.87
3	6.62	6.62	3.68	100	55.56	28.86	57.02	38.41	19.73	8.37	2.95	1.87
4	6.41	6.41	3.45	100	53.79	28.65	54.74	36.94	19.07	8.19	2.88	1.83
5	6.88	6.88	3.66	100	53.21	29.12	55.53	38.02	20	8.75	2.94	1.84
6	8.38	8.38	4.46	100	53.23	31.84	61.18	43.22	23.95	10.8	3.42	2.1
7	8.42	8.42	4.45	100	52.87	33.97	57.67	41.91	24.04	11.12	3.46	2.09
8	7.47	7.47	4.26	100	57.03	32.48	57.16	40.62	22.86	10.64	3.4	1.97
9	4.62	4.62	2.45	100	53.05	21.78	52.19	31.34	13.41	5.27	2.29	1.48
10	6.11	6.11	3.24	100	53.06	26.07	56.37	36.7	17.48	7.12	2.7	1.74
11	6.76	6.76	4	100	59.26	31.37	57.55	39.41	20.94	9.25	3.16	1.99
12	7.99	7.99	4.44	100	55.53	33.75	57.83	42.41	25.4	12.42	3.78	2.14
13	9.22	9.22	5.25	100	56.94	38.9	59.45	45.52	29.22	15.44	4.58	2.39
14	8	8	4.32	100	54.07	33.22	57.9	42.05	24.39	11.32	3.47	2.09
15	6.84	6.84	3.88	100	56.77	31.29	55.43	38.36	20.82	9.46	3.14	1.92
16	6.8	6.8	3.83	100	56.37	30.2	56.67	39.28	21.26	9.48	3.12	1.89
17	6.7	6.7	3.73	100	55.72	29.04	57.14	38.98	20.54	8.94	3	1.86
18	6.93	6.93	3.96	100	57.12	30.98	57.12	40.12	21.84	9.84	3.18	1.91
19	8.21	8.21	4.49	100	54.76	33.6	58.43	42.23	24.32	11.39	3.49	2.05
20	7.18	7.18	4.12	100	57.4	32.19	56.77	40.52	22.81	10.38	3.32	1.98
21	6.71	6.71	3.45	100	51.44	28.21	54.66	36.03	17.93	7.53	2.77	1.79
22	7.06	7.06	3.67	100	51.97	29.42	55.77	37.94	19.77	8.57	2.93	1.88
23	6.61	6.61	3.77	100	57.01	31.27	54.64	38.64	21.67	9.83	3.2	1.96
24	4.36	4.36	2.41	100	55.19	21.28	53.34	32.06	13.39	5.16	2.28	1.49
25	4.14	4.14	2.36	100	57.02	21.12	53.01	31.57	13.37	5.24	2.25	1.44
26	7.35	7.35	4.21	100	57.32	33.52	56.29	39.71	22.04	10.11	3.35	2.08
27	8.39	8.39	4.51	100	53.74	35.16	57.28	42.28	25.29	12.35	3.76	2.17
28	7.73	7.73	4.33	100	55.93	33.59	56.86	39.98	22.02	9.95	3.33	2.07
29	4.52	4.52	2.57	100	56.82	22.28	54.21	33.05	14.5	5.73	2.34	1.48
30	8.09	8.09	4.67	100	57.65	35.47	57.48	42.75	25.86	12.75	3.82	2.12
31	6.29	6.29	3.54	100	56.28	28.54	55.12	37.76	20.08	8.8	2.96	1.78
32	7.52	7.52	4.19	100	55.7	31.88	57.25	40.74	22.91	10.54	3.31	2
33	8.6	8.6	5.02	100	58.35	36.31	59.22	43.82	26.29	13.02	4	2.23
34	7.85	7.85	4.18	100	53.32	32.14	57.86	42.64	25.1	11.96	3.57	2.08
35	9.62	9.62	5.34	100	55.5	40.06	58.26	44.57	28.68	15.24	4.66	2.43
36	8.13	8.13	4.47	100	54.95	35.49	57.36	41.65	24.44	11.72	3.71	2.19
37	8.68	8.68	4.93	100	56.79	36.43	59.26	44.37	27.36	13.88	4.18	2.27
38	8.33	8.33	4.72	100	56.7	35.33	58.22	43.71	27.3	13.95	4.13	2.2
39	7.08	7.08	4.17	100	58.95	30.61	59.97	43.44	25.29	12	3.54	1.98
40	7.64	7.64	4.36	100	57.16	33.44	57.28	41.99	25.24	12.28	3.7	2.05
41	7.77	7.77	4.45	100	57.21	35.03	56.73	41.53	24.7	11.96	3.66	2.13
42	8.14	8.14	4.61	100	56.64	35.99	56.92	41.39	24.47	11.91	3.73	2.15
43	7.75	7.75	4.37	100	56.36	33.12	57.96	42.5	25.42	12.43	3.71	2.07
44	11.44	11.44	6.36	100	55.57	45.25	59.64	46.83	32.22	18.51	5.84	2.76
45	7.83	7.83	4.35	100	55.52	33.6	57.56	41.71	24.06	11.28	3.48	2.11
46	6.89	6.89	4.18	100	60.64	32.22	57.86	41.97	24.27	11.41	3.52	2.05
47	9.14	9.14	5.49	100	60.07	40.16	59.34	45.32	28.73	15.08	4.57	2.43
48	8.46	8.46	4.71	100	55.66	36.84	57.03	42.23	25.64	12.76	3.91	2.23
49	9.05	9.05	4.75	100	52.47	37.11	55.61	40.28	23.68	11.49	3.67	2.19
50	8.68	8.68	4.86	100	55.94	36.77	57.65	42.78	25.9	12.82	3.87	2.22
51	7.19	7.19	4.1	100	57	30.83	59.7	41.49	22.53	9.99	3.24	2.03
52	7.86	7.86	4.45	100	56.66	34.47	57.88	41.86	24.35	11.75	3.67	2.12
53	7.99	7.99	4.54	100	56.77	35.67	56.63	41.16	24.33	11.9	3.74	2.15
54	8.66	8.66	4.89	100	56.49	36.11	58.36	43.37	26.66	13.59	4.08	2.2
55	7.62	7.62	4.33	100	56.85	32.95	57.61	41.77	24.44	11.78	3.65	2.06
56	7.77	7.77	4.39	100	56.51	33.78	57.51	41.67	24.23	11.47	3.59	2.1
57	7.69	7.69	4.54	100	59.1	35.46	57.21	41.75	24.67	11.8	3.64	2.17
58	7.72	7.72	4.51	100	58.42	33.53	58.37	41.8	23.91	11.19	3.53	2.1
59	8.12	8.12	4.5	100	55.35	33.69	58.23	43.09	26.22	13.14	3.91	2.12
60	6.32	6.32	3.71	100	58.64	29.38	56.61	40.26	22.8	10.65	3.24	1.87
61	7.61	7.61	3.94	100	51.83	29.42	58.96	41.53	23.18	10.66	3.27	1.93
62	10.09	10.09	5.42	100	53.75	38.67	59.37	45.75	29.83	16.08	4.75	2.35
63	8.94	8.94	4.86	100	54.32	35.15	59.44	43.86	26.81	13.41	4.14	2.21
64	7.68	7.68	4.16	100	54.17	32.62	56.93	40.44	22.81	10.49	3.37	2.06
65	8.32	8.32	4.55	100	54.67	33.62	58.62	42.44	24.48	11.55	3.61	2.14
66	7.77	7.77	4.5	100	57.92	34.02	58.72	42.65	24.73	11.55	3.57	2.14
67	7.97	7.97	4.29	100	53.85	32.61	57.78	41.58	23.82	11.08	3.43	2.07
68	7.35	7.35	4.39	100	59.74	35.07	56.46	40.68	23.51	11.25	3.52	2.09
69	5.71	5.71	3.55	100	62.23	28.3	56.74	38.32	19.94	8.74	2.93	1.79
70	7.71	7.71	4.64	100	60.24	34.05	58.32	43.16	26.15	13.11	4.01	2.14
71	3.81	3.81	2.19	100	57.42	19.21	53.34	30.92	12.58	4.83	2.07	1.32
72	7.79	7.79	4.73	100	60.71	33.96	59.82	44.26	26.96	13.49	4.05	2.16
73	9.28	9.28	5.55	100	59.86	39.62	60.05	46.53	30.26	16.3	4.93	2.43
74	8.21	8.21	4.83	100	58.8	36.04	58.81	43.56	26.03	12.75	3.85	2.2
75	8.89	8.89	5.08	100	57.19	38.08	58.56	43.36	26.04	12.7	3.92	2.29
76	9.88	9.88	5.8	100	58.75	41	59.86	46.02	29.54	15.69	4.7	2.47
77	8.99	8.99	5.19	100	57.68	38.65	57.96	43.52	27.26	14.07	4.29	2.34
78	8.55	8.55	4.96	100	58.1	36.87	59.13	44	26.69	13.16	4	2.28
79	8.01	8.01	4.32	100	53.9	33.52	56.43	40.12	22.58	10.44	3.38	2.04
80	7.74	7.74	4.16	100	53.75	32.33	57.18	40.55	22.54	10.29	3.29	2.07
81	6.57	6.57	3.32	100	50.49	27.04	54.73	36.03	17.74	7.43	2.72	1.77
82	7.46	7.46	4.52	100	60.69	35.1	57.46	42.09	25.2	12.44	3.86	2.16
83	7.44	7.44	4.56	100	61.28	35.16	57.49	42.01	25.09	12.19	3.76	2.12
84	6.55	6.55	4.03	100	61.49	31.29	58.28	41.06	23.04	10.61	3.35	1.97
85	8.33	8.33	5.08	100	61	38.66	58.35	43.88	26.83	13.44	4.07	2.28
86	7.74	7.74	4.65	100	60.04	36.93	55.32	41.19	25.31	12.87	3.9	2.17
87	8.7	8.7	5.19	100	59.68	38.97	58.14	43.85	27.25	13.81	4.16	2.31
88	7.25	7.25	4.32	100	59.51	33.59	56.78	40.15	22.45	10.4	3.36	2.07
89	9.31	9.31	5.24	100	56.3	38.41	58.69	44.43	27.56	13.84	4.15	2.34
90	8.41	8.41	4.63	100	55.1	34.94	58.85	43.16	25.11	11.89	3.71	2.22
91	8.84	8.84	4.69	100	53.11	34.96	58.58	43.48	25.89	12.42	3.74	2.2
92	8.08	8.08	4.69	100	58.06	34.94	58.66	42.88	24.89	11.79	3.67	2.19
93	7.39	7.39	4.32	100	58.43	34.03	56.71	40.12	22.27	10.18	3.37	2.07
94	9.02	9.02	4.69	100	51.94	34.8	58.95	42.84	24.67	11.57	3.59	2.16
95	8.44	8.44	4.63	100	54.94	35.49	57.66	42.75	25.49	12.12	3.65	2.15
96	8.12	8.12	4.58	100	56.37	34.84	58.21	42.77	24.93	11.82	3.61	2.15
97	7.1	7.1	3.57	100	50.28	27.82	57.06	37.13	17.52	7.1	2.77	1.83
98	8.23	8.23	4.17	100	50.72	32.66	56.11	38.12	19.69	8.51	3.11	2.05
99	8.23	8.23	4.05	100	49.19	31.27	56.61	38.2	19.1	8.02	3.03	2.01
100	7.23	7.23	3.7	100	51.19	29.42	54.79	36.06	17.48	7.21	2.88	1.91
101	7	7	3.48	100	49.69	28.33	54.98	35.44	16.69	6.76	2.74	1.83
102	6.5	6.5	3.45	100	53.12	27.99	54.85	35.91	17.45	7.33	2.79	1.78
103	7.1	7.1	3.5	100	49.33	28.37	54.83	35.5	16.67	6.8	2.73	1.8
104	6.37	6.37	3.35	100	52.58	26.77	56.54	36.64	17.09	6.92	2.7	1.75
105	11.58	11.58	5.78	100	49.94	41.28	58.75	43.78	26.3	12.68	4	2.44
106	5.47	5.47	3.08	100	56.36	27.17	52.77	32.53	14.08	5.5	2.49	1.67
107	11.85	11.85	6.69	100	56.45	47.57	58.23	44.67	28.8	15.15	4.59	2.6
108	10.67	10.67	6.22	100	58.3	45.32	57.29	42.83	26.05	12.91	4.12	2.49
109	5.11	5.11	2.99	100	58.48	26.81	50.58	31.51	14.3	5.8	2.47	1.6
110	7.21	7.21	4.34	100	60.18	34.61	55.17	38.52	20.94	9.35	3.21	2.03
111	5.63	5.63	3.38	100	60.07	29.67	53.27	35.29	17.32	7.15	2.74	1.77
112	8.3	8.3	4.62	100	55.64	36.55	55.94	39.47	21.65	9.52	3.25	2.13
113	3.75	3.75	2.12	100	56.69	20.3	50.15	26.09	8.95	3.77	2.03	1.37
114	8.29	8.29	4.5	100	54.3	34.46	57.23	40.79	22.4	9.93	3.37	2.14
115	6.8	6.8	3.84	100	56.5	30.76	55.28	37.52	19.13	8.1	2.95	1.93
116	7.19	7.19	4.1	100	56.93	32.71	55.56	38.46	20.23	8.75	3.12	2.01
117	5.1	5.1	2.84	100	55.66	25.5	52.17	31.52	13.41	5.33	2.47	1.65
118	6.32	6.32	3.24	100	51.23	26.96	53.61	34.52	16.33	6.65	2.6	1.7
119	7.55	7.55	4.14	100	54.79	32.57	57.48	40.63	21.94	9.6	3.18	2.04
120	6.39	6.39	3.61	100	56.45	30.74	54.19	37.07	18.95	7.9	2.87	1.89
121	10.17	10.17	5.53	100	54.32	41.05	58.69	43.19	25.32	11.98	3.85	2.38

## Sheet: Supplementary Table 5
The details of makers in each LGs
markerSeq	Contig	Gene	markerID	shortID	position			#markers		LG
#*** LG = 1 likelihood = -677380.8433								3325		1	296.818	0.0892686
26547	hua_TRINITY_DN153231_c1	hua_TRINITY_DN153231_c1_g2	hua_TRINITY_DN153231_c1_g2_905	hDN153231_c1_g2_905	0			2207		2	173.63	0.0786724
16587	hua_TRINITY_DN133981_c2	hua_TRINITY_DN133981_c2_g4	hua_TRINITY_DN133981_c2_g4_992	hDN133981_c2_g4_992	0.827			2121		3	182.697	0.0861372
41299	ye_TRINITY_DN143440_c3	ye_TRINITY_DN143440_c3_g1	ye_TRINITY_DN143440_c3_g1_300	yDN143440_c3_g1_300	3.308			1758		4	157.084	0.0893538
41300	ye_TRINITY_DN143440_c3	ye_TRINITY_DN143440_c3_g1	ye_TRINITY_DN143440_c3_g1_301	yDN143440_c3_g1_301	3.308			1597		5	181.963	0.113941
38521	ye_TRINITY_DN137582_c1	ye_TRINITY_DN137582_c1_g1	ye_TRINITY_DN137582_c1_g1_545	yDN137582_c1_g1_545	4.134			1015		6	190.461	0.187646
9788	hua_TRINITY_DN119287_c0	hua_TRINITY_DN119287_c0_g1	hua_TRINITY_DN119287_c0_g1_515	hDN119287_c0_g1_515	4.134			108		7	110.832	1.02622
45606	ye_TRINITY_DN151817_c2	ye_TRINITY_DN151817_c2_g1	ye_TRINITY_DN151817_c2_g1_606	yDN151817_c2_g1_606	4.134		sum	12131			1293.48
45607	ye_TRINITY_DN151817_c2	ye_TRINITY_DN151817_c2_g1	ye_TRINITY_DN151817_c2_g1_723	yDN151817_c2_g1_723	4.134
8094	hua_TRINITY_DN113509_c0	hua_TRINITY_DN113509_c0_g1	hua_TRINITY_DN113509_c0_g1_977	hDN113509_c0_g1_977	4.134
5398	dou_TRINITY_DN57274_c1	dou_TRINITY_DN57274_c1_g1	dou_TRINITY_DN57274_c1_g1_269	dDN57274_c1_g1_269	4.134
8622	hua_TRINITY_DN116377_c0	hua_TRINITY_DN116377_c0_g1	hua_TRINITY_DN116377_c0_g1_393	hDN116377_c0_g1_393	6.616
8623	hua_TRINITY_DN116377_c0	hua_TRINITY_DN116377_c0_g1	hua_TRINITY_DN116377_c0_g1_409	hDN116377_c0_g1_409	6.616
7463	dou_TRINITY_DN60477_c0	dou_TRINITY_DN60477_c0_g1	dou_TRINITY_DN60477_c0_g1_368	dDN60477_c0_g1_368	6.616
28084	hua_TRINITY_DN155382_c0	hua_TRINITY_DN155382_c0_g1	hua_TRINITY_DN155382_c0_g1_173	hDN155382_c0_g1_173	9.097
28082	hua_TRINITY_DN155382_c0	hua_TRINITY_DN155382_c0_g1	hua_TRINITY_DN155382_c0_g1_131	hDN155382_c0_g1_131	9.097
16178	hua_TRINITY_DN132972_c0	hua_TRINITY_DN132972_c0_g4	hua_TRINITY_DN132972_c0_g4_325	hDN132972_c0_g4_325	9.097
8544	hua_TRINITY_DN116158_c0	hua_TRINITY_DN116158_c0_g1	hua_TRINITY_DN116158_c0_g1_230	hDN116158_c0_g1_230	9.097
8552	hua_TRINITY_DN116158_c0	hua_TRINITY_DN116158_c0_g1	hua_TRINITY_DN116158_c0_g1_1060	hDN116158_c0_g1_1060	9.097
8547	hua_TRINITY_DN116158_c0	hua_TRINITY_DN116158_c0_g1	hua_TRINITY_DN116158_c0_g1_258	hDN116158_c0_g1_258	9.097
4777	dou_TRINITY_DN56375_c0	dou_TRINITY_DN56375_c0_g1	dou_TRINITY_DN56375_c0_g1_176	dDN56375_c0_g1_176	9.097
36172	ye_TRINITY_DN132395_c1	ye_TRINITY_DN132395_c1_g7	ye_TRINITY_DN132395_c1_g7_207	yDN132395_c1_g7_207	9.097
28081	hua_TRINITY_DN155382_c0	hua_TRINITY_DN155382_c0_g1	hua_TRINITY_DN155382_c0_g1_126	hDN155382_c0_g1_126	9.097
28080	hua_TRINITY_DN155382_c0	hua_TRINITY_DN155382_c0_g1	hua_TRINITY_DN155382_c0_g1_109	hDN155382_c0_g1_109	9.097
22189	hua_TRINITY_DN145626_c2	hua_TRINITY_DN145626_c2_g5	hua_TRINITY_DN145626_c2_g5_401	hDN145626_c2_g5_401	9.097
22188	hua_TRINITY_DN145626_c2	hua_TRINITY_DN145626_c2_g5	hua_TRINITY_DN145626_c2_g5_386	hDN145626_c2_g5_386	9.097
17037	hua_TRINITY_DN134945_c0	hua_TRINITY_DN134945_c0_g2	hua_TRINITY_DN134945_c0_g2_336	hDN134945_c0_g2_336	9.097
31885	ye_TRINITY_DN117325_c0	ye_TRINITY_DN117325_c0_g1	ye_TRINITY_DN117325_c0_g1_368	yDN117325_c0_g1_368	9.097
28083	hua_TRINITY_DN155382_c0	hua_TRINITY_DN155382_c0_g1	hua_TRINITY_DN155382_c0_g1_169	hDN155382_c0_g1_169	9.097
50947	ye_TRINITY_DN97914_c0	ye_TRINITY_DN97914_c0_g1	ye_TRINITY_DN97914_c0_g1_160	yDN97914_c0_g1_160	9.097
16114	hua_TRINITY_DN132799_c0	hua_TRINITY_DN132799_c0_g1	hua_TRINITY_DN132799_c0_g1_182	hDN132799_c0_g1_182	9.097
36269	ye_TRINITY_DN132472_c0	ye_TRINITY_DN132472_c0_g1	ye_TRINITY_DN132472_c0_g1_643	yDN132472_c0_g1_643	9.097
16189	hua_TRINITY_DN133015_c1	hua_TRINITY_DN133015_c1_g1	hua_TRINITY_DN133015_c1_g1_458	hDN133015_c1_g1_458	9.097
40146	ye_TRINITY_DN141060_c1	ye_TRINITY_DN141060_c1_g1	ye_TRINITY_DN141060_c1_g1_120	yDN141060_c1_g1_120	9.097
40147	ye_TRINITY_DN141060_c1	ye_TRINITY_DN141060_c1_g1	ye_TRINITY_DN141060_c1_g1_128	yDN141060_c1_g1_128	9.097
28085	hua_TRINITY_DN155382_c0	hua_TRINITY_DN155382_c0_g1	hua_TRINITY_DN155382_c0_g1_190	hDN155382_c0_g1_190	9.097
47653	ye_TRINITY_DN154779_c1	ye_TRINITY_DN154779_c1_g3	ye_TRINITY_DN154779_c1_g3_640	yDN154779_c1_g3_640	9.097
16115	hua_TRINITY_DN132799_c0	hua_TRINITY_DN132799_c0_g1	hua_TRINITY_DN132799_c0_g1_201	hDN132799_c0_g1_201	9.097
36826	ye_TRINITY_DN133761_c1	ye_TRINITY_DN133761_c1_g1	ye_TRINITY_DN133761_c1_g1_445	yDN133761_c1_g1_445	9.097
36831	ye_TRINITY_DN133761_c1	ye_TRINITY_DN133761_c1_g1	ye_TRINITY_DN133761_c1_g1_490	yDN133761_c1_g1_490	9.097
16179	hua_TRINITY_DN132972_c0	hua_TRINITY_DN132972_c0_g4	hua_TRINITY_DN132972_c0_g4_362	hDN132972_c0_g4_362	9.097
39561	ye_TRINITY_DN139665_c3	ye_TRINITY_DN139665_c3_g1	ye_TRINITY_DN139665_c3_g1_334	yDN139665_c3_g1_334	9.097
7458	dou_TRINITY_DN60446_c6	dou_TRINITY_DN60446_c6_g3	dou_TRINITY_DN60446_c6_g3_36	dDN60446_c6_g3_36	9.097
8960	hua_TRINITY_DN117418_c0	hua_TRINITY_DN117418_c0_g1	hua_TRINITY_DN117418_c0_g1_217	hDN117418_c0_g1_217	9.097
8961	hua_TRINITY_DN117418_c0	hua_TRINITY_DN117418_c0_g1	hua_TRINITY_DN117418_c0_g1_416	hDN117418_c0_g1_416	9.097
40869	ye_TRINITY_DN142554_c2	ye_TRINITY_DN142554_c2_g3	ye_TRINITY_DN142554_c2_g3_345	yDN142554_c2_g3_345	9.097
8624	hua_TRINITY_DN116377_c0	hua_TRINITY_DN116377_c0_g1	hua_TRINITY_DN116377_c0_g1_511	hDN116377_c0_g1_511	9.097
21339	hua_TRINITY_DN144128_c1	hua_TRINITY_DN144128_c1_g3	hua_TRINITY_DN144128_c1_g3_284	hDN144128_c1_g3_284	9.097
9640	hua_TRINITY_DN118832_c2	hua_TRINITY_DN118832_c2_g2	hua_TRINITY_DN118832_c2_g2_464	hDN118832_c2_g2_464	9.097
1037	dou_TRINITY_DN46574_c0	dou_TRINITY_DN46574_c0_g1	dou_TRINITY_DN46574_c0_g1_447	dDN46574_c0_g1_447	9.097
39706	ye_TRINITY_DN140041_c0	ye_TRINITY_DN140041_c0_g2	ye_TRINITY_DN140041_c0_g2_164	yDN140041_c0_g2_164	9.097
1038	dou_TRINITY_DN46574_c0	dou_TRINITY_DN46574_c0_g1	dou_TRINITY_DN46574_c0_g1_471	dDN46574_c0_g1_471	9.097
36173	ye_TRINITY_DN132395_c1	ye_TRINITY_DN132395_c1_g7	ye_TRINITY_DN132395_c1_g7_443	yDN132395_c1_g7_443	9.097
36174	ye_TRINITY_DN132395_c1	ye_TRINITY_DN132395_c1_g7	ye_TRINITY_DN132395_c1_g7_465	yDN132395_c1_g7_465	9.097
20151	hua_TRINITY_DN142041_c0	hua_TRINITY_DN142041_c0_g1	hua_TRINITY_DN142041_c0_g1_420	hDN142041_c0_g1_420	9.097
20154	hua_TRINITY_DN142041_c0	hua_TRINITY_DN142041_c0_g1	hua_TRINITY_DN142041_c0_g1_455	hDN142041_c0_g1_455	9.097
20149	hua_TRINITY_DN142041_c0	hua_TRINITY_DN142041_c0_g1	hua_TRINITY_DN142041_c0_g1_360	hDN142041_c0_g1_360	9.097
34900	ye_TRINITY_DN129595_c0	ye_TRINITY_DN129595_c0_g1	ye_TRINITY_DN129595_c0_g1_783	yDN129595_c0_g1_783	9.097
20152	hua_TRINITY_DN142041_c0	hua_TRINITY_DN142041_c0_g1	hua_TRINITY_DN142041_c0_g1_453	hDN142041_c0_g1_453	9.097
20153	hua_TRINITY_DN142041_c0	hua_TRINITY_DN142041_c0_g1	hua_TRINITY_DN142041_c0_g1_454	hDN142041_c0_g1_454	9.097
20150	hua_TRINITY_DN142041_c0	hua_TRINITY_DN142041_c0_g1	hua_TRINITY_DN142041_c0_g1_418	hDN142041_c0_g1_418	9.097
40149	ye_TRINITY_DN141060_c1	ye_TRINITY_DN141060_c1_g1	ye_TRINITY_DN141060_c1_g1_194	yDN141060_c1_g1_194	9.097
811	dou_TRINITY_DN44563_c0	dou_TRINITY_DN44563_c0_g1	dou_TRINITY_DN44563_c0_g1_328	dDN44563_c0_g1_328	9.097
2002	dou_TRINITY_DN51513_c0	dou_TRINITY_DN51513_c0_g1	dou_TRINITY_DN51513_c0_g1_94	dDN51513_c0_g1_94	10.751
15058	hua_TRINITY_DN130352_c6	hua_TRINITY_DN130352_c6_g1	hua_TRINITY_DN130352_c6_g1_673	hDN130352_c6_g1_673	10.751
47652	ye_TRINITY_DN154779_c1	ye_TRINITY_DN154779_c1_g3	ye_TRINITY_DN154779_c1_g3_612	yDN154779_c1_g3_612	10.751
47567	ye_TRINITY_DN154629_c3	ye_TRINITY_DN154629_c3_g1	ye_TRINITY_DN154629_c3_g1_91	yDN154629_c3_g1_91	13.232
16957	hua_TRINITY_DN134767_c3	hua_TRINITY_DN134767_c3_g1	hua_TRINITY_DN134767_c3_g1_1687	hDN134767_c3_g1_1687	13.232
22518	hua_TRINITY_DN146239_c0	hua_TRINITY_DN146239_c0_g1	hua_TRINITY_DN146239_c0_g1_943	hDN146239_c0_g1_943	13.232
20730	hua_TRINITY_DN143034_c0	hua_TRINITY_DN143034_c0_g1	hua_TRINITY_DN143034_c0_g1_381	hDN143034_c0_g1_381	13.232
20727	hua_TRINITY_DN143034_c0	hua_TRINITY_DN143034_c0_g1	hua_TRINITY_DN143034_c0_g1_356	hDN143034_c0_g1_356	13.232
20729	hua_TRINITY_DN143034_c0	hua_TRINITY_DN143034_c0_g1	hua_TRINITY_DN143034_c0_g1_371	hDN143034_c0_g1_371	13.232
1227	dou_TRINITY_DN48002_c0	dou_TRINITY_DN48002_c0_g1	dou_TRINITY_DN48002_c0_g1_1197	dDN48002_c0_g1_1197	13.232
20728	hua_TRINITY_DN143034_c0	hua_TRINITY_DN143034_c0_g1	hua_TRINITY_DN143034_c0_g1_361	hDN143034_c0_g1_361	13.232
34601	ye_TRINITY_DN129156_c2	ye_TRINITY_DN129156_c2_g1	ye_TRINITY_DN129156_c2_g1_774	yDN129156_c2_g1_774	13.232
16454	hua_TRINITY_DN133696_c0	hua_TRINITY_DN133696_c0_g1	hua_TRINITY_DN133696_c0_g1_823	hDN133696_c0_g1_823	14.059
9378	hua_TRINITY_DN118370_c2	hua_TRINITY_DN118370_c2_g1	hua_TRINITY_DN118370_c2_g1_264	hDN118370_c2_g1_264	14.059
43787	ye_TRINITY_DN148538_c1	ye_TRINITY_DN148538_c1_g1	ye_TRINITY_DN148538_c1_g1_1118	yDN148538_c1_g1_1118	14.059
16455	hua_TRINITY_DN133696_c0	hua_TRINITY_DN133696_c0_g1	hua_TRINITY_DN133696_c0_g1_828	hDN133696_c0_g1_828	14.059
38771	ye_TRINITY_DN138121_c4	ye_TRINITY_DN138121_c4_g1	ye_TRINITY_DN138121_c4_g1_455	yDN138121_c4_g1_455	14.059
16453	hua_TRINITY_DN133696_c0	hua_TRINITY_DN133696_c0_g1	hua_TRINITY_DN133696_c0_g1_735	hDN133696_c0_g1_735	14.059
39950	ye_TRINITY_DN140598_c3	ye_TRINITY_DN140598_c3_g2	ye_TRINITY_DN140598_c3_g2_110	yDN140598_c3_g2_110	14.059
47601	ye_TRINITY_DN154645_c0	ye_TRINITY_DN154645_c0_g1	ye_TRINITY_DN154645_c0_g1_930	yDN154645_c0_g1_930	14.885
47600	ye_TRINITY_DN154645_c0	ye_TRINITY_DN154645_c0_g1	ye_TRINITY_DN154645_c0_g1_860	yDN154645_c0_g1_860	14.885
21727	hua_TRINITY_DN144826_c1	hua_TRINITY_DN144826_c1_g1	hua_TRINITY_DN144826_c1_g1_589	hDN144826_c1_g1_589	14.885
19246	hua_TRINITY_DN139995_c2	hua_TRINITY_DN139995_c2_g3	hua_TRINITY_DN139995_c2_g3_1261	hDN139995_c2_g3_1261	14.885
16954	hua_TRINITY_DN134767_c3	hua_TRINITY_DN134767_c3_g1	hua_TRINITY_DN134767_c3_g1_1539	hDN134767_c3_g1_1539	14.885
16955	hua_TRINITY_DN134767_c3	hua_TRINITY_DN134767_c3_g1	hua_TRINITY_DN134767_c3_g1_1549	hDN134767_c3_g1_1549	14.885
18160	hua_TRINITY_DN137719_c0	hua_TRINITY_DN137719_c0_g1	hua_TRINITY_DN137719_c0_g1_153	hDN137719_c0_g1_153	14.885
47599	ye_TRINITY_DN154645_c0	ye_TRINITY_DN154645_c0_g1	ye_TRINITY_DN154645_c0_g1_851	yDN154645_c0_g1_851	14.885
36533	ye_TRINITY_DN133178_c0	ye_TRINITY_DN133178_c0_g3	ye_TRINITY_DN133178_c0_g3_330	yDN133178_c0_g3_330	15.712
36535	ye_TRINITY_DN133178_c0	ye_TRINITY_DN133178_c0_g3	ye_TRINITY_DN133178_c0_g3_1336	yDN133178_c0_g3_1336	15.712
36534	ye_TRINITY_DN133178_c0	ye_TRINITY_DN133178_c0_g3	ye_TRINITY_DN133178_c0_g3_1286	yDN133178_c0_g3_1286	15.712
36531	ye_TRINITY_DN133178_c0	ye_TRINITY_DN133178_c0_g3	ye_TRINITY_DN133178_c0_g3_289	yDN133178_c0_g3_289	15.712
36532	ye_TRINITY_DN133178_c0	ye_TRINITY_DN133178_c0_g3	ye_TRINITY_DN133178_c0_g3_316	yDN133178_c0_g3_316	15.712
36530	ye_TRINITY_DN133178_c0	ye_TRINITY_DN133178_c0_g3	ye_TRINITY_DN133178_c0_g3_251	yDN133178_c0_g3_251	15.712
33563	ye_TRINITY_DN127040_c0	ye_TRINITY_DN127040_c0_g7	ye_TRINITY_DN127040_c0_g7_131	yDN127040_c0_g7_131	15.712
21726	hua_TRINITY_DN144826_c1	hua_TRINITY_DN144826_c1_g1	hua_TRINITY_DN144826_c1_g1_586	hDN144826_c1_g1_586	15.712
17154	hua_TRINITY_DN135280_c1	hua_TRINITY_DN135280_c1_g1	hua_TRINITY_DN135280_c1_g1_650	hDN135280_c1_g1_650	15.712
36537	ye_TRINITY_DN133178_c0	ye_TRINITY_DN133178_c0_g3	ye_TRINITY_DN133178_c0_g3_1949	yDN133178_c0_g3_1949	15.712
36536	ye_TRINITY_DN133178_c0	ye_TRINITY_DN133178_c0_g3	ye_TRINITY_DN133178_c0_g3_1458	yDN133178_c0_g3_1458	15.712
36529	ye_TRINITY_DN133178_c0	ye_TRINITY_DN133178_c0_g3	ye_TRINITY_DN133178_c0_g3_196	yDN133178_c0_g3_196	15.712
21725	hua_TRINITY_DN144826_c1	hua_TRINITY_DN144826_c1_g1	hua_TRINITY_DN144826_c1_g1_536	hDN144826_c1_g1_536	15.712
42258	ye_TRINITY_DN145527_c1	ye_TRINITY_DN145527_c1_g2	ye_TRINITY_DN145527_c1_g2_398	yDN145527_c1_g2_398	17.365
40139	ye_TRINITY_DN141049_c1	ye_TRINITY_DN141049_c1_g2	ye_TRINITY_DN141049_c1_g2_142	yDN141049_c1_g2_142	17.365
43603	ye_TRINITY_DN148090_c0	ye_TRINITY_DN148090_c0_g2	ye_TRINITY_DN148090_c0_g2_1267	yDN148090_c0_g2_1267	17.365
43462	ye_TRINITY_DN147788_c0	ye_TRINITY_DN147788_c0_g2	ye_TRINITY_DN147788_c0_g2_573	yDN147788_c0_g2_573	17.365
41489	ye_TRINITY_DN143867_c2	ye_TRINITY_DN143867_c2_g1	ye_TRINITY_DN143867_c2_g1_417	yDN143867_c2_g1_417	17.365
41488	ye_TRINITY_DN143867_c2	ye_TRINITY_DN143867_c2_g1	ye_TRINITY_DN143867_c2_g1_366	yDN143867_c2_g1_366	17.365
18199	hua_TRINITY_DN137783_c2	hua_TRINITY_DN137783_c2_g1	hua_TRINITY_DN137783_c2_g1_440	hDN137783_c2_g1_440	17.365
13512	hua_TRINITY_DN127327_c1	hua_TRINITY_DN127327_c1_g2	hua_TRINITY_DN127327_c1_g2_954	hDN127327_c1_g2_954	17.365
3987	dou_TRINITY_DN55116_c2	dou_TRINITY_DN55116_c2_g1	dou_TRINITY_DN55116_c2_g1_679	dDN55116_c2_g1_679	18.192
17984	hua_TRINITY_DN137314_c2	hua_TRINITY_DN137314_c2_g2	hua_TRINITY_DN137314_c2_g2_842	hDN137314_c2_g2_842	18.192
17987	hua_TRINITY_DN137314_c2	hua_TRINITY_DN137314_c2_g2	hua_TRINITY_DN137314_c2_g2_2143	hDN137314_c2_g2_2143	18.192
41490	ye_TRINITY_DN143867_c2	ye_TRINITY_DN143867_c2_g1	ye_TRINITY_DN143867_c2_g1_434	yDN143867_c2_g1_434	18.192
17986	hua_TRINITY_DN137314_c2	hua_TRINITY_DN137314_c2_g2	hua_TRINITY_DN137314_c2_g2_1301	hDN137314_c2_g2_1301	18.192
38270	ye_TRINITY_DN137038_c5	ye_TRINITY_DN137038_c5_g1	ye_TRINITY_DN137038_c5_g1_767	yDN137038_c5_g1_767	18.192
38268	ye_TRINITY_DN137038_c5	ye_TRINITY_DN137038_c5_g1	ye_TRINITY_DN137038_c5_g1_706	yDN137038_c5_g1_706	18.192
38269	ye_TRINITY_DN137038_c5	ye_TRINITY_DN137038_c5_g1	ye_TRINITY_DN137038_c5_g1_709	yDN137038_c5_g1_709	18.192
3983	dou_TRINITY_DN55116_c2	dou_TRINITY_DN55116_c2_g1	dou_TRINITY_DN55116_c2_g1_580	dDN55116_c2_g1_580	18.192
16012	hua_TRINITY_DN132441_c0	hua_TRINITY_DN132441_c0_g1	hua_TRINITY_DN132441_c0_g1_134	hDN132441_c0_g1_134	18.192
43601	ye_TRINITY_DN148090_c0	ye_TRINITY_DN148090_c0_g2	ye_TRINITY_DN148090_c0_g2_1033	yDN148090_c0_g2_1033	18.192
39630	ye_TRINITY_DN139841_c1	ye_TRINITY_DN139841_c1_g4	ye_TRINITY_DN139841_c1_g4_835	yDN139841_c1_g4_835	18.192
16013	hua_TRINITY_DN132441_c0	hua_TRINITY_DN132441_c0_g1	hua_TRINITY_DN132441_c0_g1_135	hDN132441_c0_g1_135	18.192
19006	hua_TRINITY_DN139667_c0	hua_TRINITY_DN139667_c0_g3	hua_TRINITY_DN139667_c0_g3_367	hDN139667_c0_g3_367	18.192
17985	hua_TRINITY_DN137314_c2	hua_TRINITY_DN137314_c2_g2	hua_TRINITY_DN137314_c2_g2_843	hDN137314_c2_g2_843	18.192
43602	ye_TRINITY_DN148090_c0	ye_TRINITY_DN148090_c0_g2	ye_TRINITY_DN148090_c0_g2_1208	yDN148090_c0_g2_1208	18.192
47269	ye_TRINITY_DN154183_c0	ye_TRINITY_DN154183_c0_g1	ye_TRINITY_DN154183_c0_g1_636	yDN154183_c0_g1_636	18.192
47271	ye_TRINITY_DN154183_c0	ye_TRINITY_DN154183_c0_g1	ye_TRINITY_DN154183_c0_g1_683	yDN154183_c0_g1_683	18.192
18200	hua_TRINITY_DN137783_c2	hua_TRINITY_DN137783_c2_g1	hua_TRINITY_DN137783_c2_g1_472	hDN137783_c2_g1_472	18.192
14802	hua_TRINITY_DN129839_c1	hua_TRINITY_DN129839_c1_g1	hua_TRINITY_DN129839_c1_g1_296	hDN129839_c1_g1_296	18.192
792	dou_TRINITY_DN44450_c0	dou_TRINITY_DN44450_c0_g1	dou_TRINITY_DN44450_c0_g1_291	dDN44450_c0_g1_291	18.192
18201	hua_TRINITY_DN137783_c2	hua_TRINITY_DN137783_c2_g1	hua_TRINITY_DN137783_c2_g1_563	hDN137783_c2_g1_563	18.192
795	dou_TRINITY_DN44450_c0	dou_TRINITY_DN44450_c0_g1	dou_TRINITY_DN44450_c0_g1_1189	dDN44450_c0_g1_1189	18.192
41858	ye_TRINITY_DN144660_c1	ye_TRINITY_DN144660_c1_g4	ye_TRINITY_DN144660_c1_g4_348	yDN144660_c1_g4_348	18.192
17035	hua_TRINITY_DN134945_c0	hua_TRINITY_DN134945_c0_g2	hua_TRINITY_DN134945_c0_g2_277	hDN134945_c0_g2_277	18.192
31702	ye_TRINITY_DN110105_c0	ye_TRINITY_DN110105_c0_g1	ye_TRINITY_DN110105_c0_g1_301	yDN110105_c0_g1_301	18.192
10358	hua_TRINITY_DN120447_c1	hua_TRINITY_DN120447_c1_g1	hua_TRINITY_DN120447_c1_g1_1086	hDN120447_c1_g1_1086	18.192
794	dou_TRINITY_DN44450_c0	dou_TRINITY_DN44450_c0_g1	dou_TRINITY_DN44450_c0_g1_345	dDN44450_c0_g1_345	18.192
31703	ye_TRINITY_DN110105_c0	ye_TRINITY_DN110105_c0_g1	ye_TRINITY_DN110105_c0_g1_310	yDN110105_c0_g1_310	18.192
23783	hua_TRINITY_DN148605_c1	hua_TRINITY_DN148605_c1_g1	hua_TRINITY_DN148605_c1_g1_386	hDN148605_c1_g1_386	19.018
42337	ye_TRINITY_DN145843_c3	ye_TRINITY_DN145843_c3_g5	ye_TRINITY_DN145843_c3_g5_208	yDN145843_c3_g5_208	19.018
42338	ye_TRINITY_DN145843_c3	ye_TRINITY_DN145843_c3_g5	ye_TRINITY_DN145843_c3_g5_257	yDN145843_c3_g5_257	19.018
42343	ye_TRINITY_DN145843_c3	ye_TRINITY_DN145843_c3_g5	ye_TRINITY_DN145843_c3_g5_542	yDN145843_c3_g5_542	19.018
12860	hua_TRINITY_DN125984_c0	hua_TRINITY_DN125984_c0_g1	hua_TRINITY_DN125984_c0_g1_717	hDN125984_c0_g1_717	19.018
42340	ye_TRINITY_DN145843_c3	ye_TRINITY_DN145843_c3_g5	ye_TRINITY_DN145843_c3_g5_431	yDN145843_c3_g5_431	19.018
42341	ye_TRINITY_DN145843_c3	ye_TRINITY_DN145843_c3_g5	ye_TRINITY_DN145843_c3_g5_479	yDN145843_c3_g5_479	19.018
42342	ye_TRINITY_DN145843_c3	ye_TRINITY_DN145843_c3_g5	ye_TRINITY_DN145843_c3_g5_525	yDN145843_c3_g5_525	19.018
8126	hua_TRINITY_DN113637_c0	hua_TRINITY_DN113637_c0_g1	hua_TRINITY_DN113637_c0_g1_406	hDN113637_c0_g1_406	20.672
43254	ye_TRINITY_DN147377_c0	ye_TRINITY_DN147377_c0_g1	ye_TRINITY_DN147377_c0_g1_1101	yDN147377_c0_g1_1101	21.498
2372	dou_TRINITY_DN52473_c2	dou_TRINITY_DN52473_c2_g1	dou_TRINITY_DN52473_c2_g1_942	dDN52473_c2_g1_942	21.498
31789	ye_TRINITY_DN114900_c0	ye_TRINITY_DN114900_c0_g1	ye_TRINITY_DN114900_c0_g1_389	yDN114900_c0_g1_389	21.498
31787	ye_TRINITY_DN114900_c0	ye_TRINITY_DN114900_c0_g1	ye_TRINITY_DN114900_c0_g1_276	yDN114900_c0_g1_276	21.498
31974	ye_TRINITY_DN118938_c0	ye_TRINITY_DN118938_c0_g1	ye_TRINITY_DN118938_c0_g1_283	yDN118938_c0_g1_283	21.498
31973	ye_TRINITY_DN118938_c0	ye_TRINITY_DN118938_c0_g1	ye_TRINITY_DN118938_c0_g1_270	yDN118938_c0_g1_270	21.498
42497	ye_TRINITY_DN146090_c0	ye_TRINITY_DN146090_c0_g1	ye_TRINITY_DN146090_c0_g1_1507	yDN146090_c0_g1_1507	21.498
42495	ye_TRINITY_DN146090_c0	ye_TRINITY_DN146090_c0_g1	ye_TRINITY_DN146090_c0_g1_1430	yDN146090_c0_g1_1430	21.498
42496	ye_TRINITY_DN146090_c0	ye_TRINITY_DN146090_c0_g1	ye_TRINITY_DN146090_c0_g1_1449	yDN146090_c0_g1_1449	21.498
31792	ye_TRINITY_DN114900_c0	ye_TRINITY_DN114900_c0_g1	ye_TRINITY_DN114900_c0_g1_469	yDN114900_c0_g1_469	21.498
42427	ye_TRINITY_DN145995_c0	ye_TRINITY_DN145995_c0_g1	ye_TRINITY_DN145995_c0_g1_1092	yDN145995_c0_g1_1092	21.498
31972	ye_TRINITY_DN118938_c0	ye_TRINITY_DN118938_c0_g1	ye_TRINITY_DN118938_c0_g1_231	yDN118938_c0_g1_231	21.498
42339	ye_TRINITY_DN145843_c3	ye_TRINITY_DN145843_c3_g5	ye_TRINITY_DN145843_c3_g5_281	yDN145843_c3_g5_281	21.498
19005	hua_TRINITY_DN139667_c0	hua_TRINITY_DN139667_c0_g3	hua_TRINITY_DN139667_c0_g3_362	hDN139667_c0_g3_362	21.498
14585	hua_TRINITY_DN129460_c2	hua_TRINITY_DN129460_c2_g3	hua_TRINITY_DN129460_c2_g3_686	hDN129460_c2_g3_686	21.498
22095	hua_TRINITY_DN145534_c2	hua_TRINITY_DN145534_c2_g1	hua_TRINITY_DN145534_c2_g1_452	hDN145534_c2_g1_452	21.498
793	dou_TRINITY_DN44450_c0	dou_TRINITY_DN44450_c0_g1	dou_TRINITY_DN44450_c0_g1_342	dDN44450_c0_g1_342	21.498
42498	ye_TRINITY_DN146090_c0	ye_TRINITY_DN146090_c0_g1	ye_TRINITY_DN146090_c0_g1_1570	yDN146090_c0_g1_1570	21.498
42491	ye_TRINITY_DN146090_c0	ye_TRINITY_DN146090_c0_g1	ye_TRINITY_DN146090_c0_g1_1003	yDN146090_c0_g1_1003	21.498
20126	hua_TRINITY_DN142014_c0	hua_TRINITY_DN142014_c0_g1	hua_TRINITY_DN142014_c0_g1_326	hDN142014_c0_g1_326	21.498
46834	ye_TRINITY_DN153674_c0	ye_TRINITY_DN153674_c0_g1	ye_TRINITY_DN153674_c0_g1_450	yDN153674_c0_g1_450	21.498
20124	hua_TRINITY_DN142014_c0	hua_TRINITY_DN142014_c0_g1	hua_TRINITY_DN142014_c0_g1_285	hDN142014_c0_g1_285	21.498
20123	hua_TRINITY_DN142014_c0	hua_TRINITY_DN142014_c0_g1	hua_TRINITY_DN142014_c0_g1_281	hDN142014_c0_g1_281	21.498
20122	hua_TRINITY_DN142014_c0	hua_TRINITY_DN142014_c0_g1	hua_TRINITY_DN142014_c0_g1_257	hDN142014_c0_g1_257	21.498
43461	ye_TRINITY_DN147788_c0	ye_TRINITY_DN147788_c0_g2	ye_TRINITY_DN147788_c0_g2_561	yDN147788_c0_g2_561	21.498
41020	ye_TRINITY_DN142894_c1	ye_TRINITY_DN142894_c1_g3	ye_TRINITY_DN142894_c1_g3_784	yDN142894_c1_g3_784	21.498
46835	ye_TRINITY_DN153674_c0	ye_TRINITY_DN153674_c0_g1	ye_TRINITY_DN153674_c0_g1_831	yDN153674_c0_g1_831	21.498
41022	ye_TRINITY_DN142894_c1	ye_TRINITY_DN142894_c1_g3	ye_TRINITY_DN142894_c1_g3_842	yDN142894_c1_g3_842	21.498
41021	ye_TRINITY_DN142894_c1	ye_TRINITY_DN142894_c1_g3	ye_TRINITY_DN142894_c1_g3_831	yDN142894_c1_g3_831	21.498
40220	ye_TRINITY_DN141280_c4	ye_TRINITY_DN141280_c4_g2	ye_TRINITY_DN141280_c4_g2_1636	yDN141280_c4_g2_1636	21.498
19001	hua_TRINITY_DN139667_c0	hua_TRINITY_DN139667_c0_g3	hua_TRINITY_DN139667_c0_g3_272	hDN139667_c0_g3_272	21.498
43463	ye_TRINITY_DN147788_c0	ye_TRINITY_DN147788_c0_g2	ye_TRINITY_DN147788_c0_g2_593	yDN147788_c0_g2_593	21.498
46836	ye_TRINITY_DN153674_c0	ye_TRINITY_DN153674_c0_g1	ye_TRINITY_DN153674_c0_g1_910	yDN153674_c0_g1_910	21.498
40219	ye_TRINITY_DN141280_c4	ye_TRINITY_DN141280_c4_g2	ye_TRINITY_DN141280_c4_g2_1554	yDN141280_c4_g2_1554	21.498
20120	hua_TRINITY_DN142014_c0	hua_TRINITY_DN142014_c0_g1	hua_TRINITY_DN142014_c0_g1_238	hDN142014_c0_g1_238	21.498
23785	hua_TRINITY_DN148611_c5	hua_TRINITY_DN148611_c5_g1	hua_TRINITY_DN148611_c5_g1_764	hDN148611_c5_g1_764	21.498
23787	hua_TRINITY_DN148611_c5	hua_TRINITY_DN148611_c5_g1	hua_TRINITY_DN148611_c5_g1_790	hDN148611_c5_g1_790	21.498
39320	ye_TRINITY_DN139277_c0	ye_TRINITY_DN139277_c0_g1	ye_TRINITY_DN139277_c0_g1_962	yDN139277_c0_g1_962	21.498
43908	ye_TRINITY_DN148755_c2	ye_TRINITY_DN148755_c2_g1	ye_TRINITY_DN148755_c2_g1_277	yDN148755_c2_g1_277	22.325
42490	ye_TRINITY_DN146090_c0	ye_TRINITY_DN146090_c0_g1	ye_TRINITY_DN146090_c0_g1_917	yDN146090_c0_g1_917	22.325
1378	dou_TRINITY_DN49276_c0	dou_TRINITY_DN49276_c0_g1	dou_TRINITY_DN49276_c0_g1_962	dDN49276_c0_g1_962	22.325
36845	ye_TRINITY_DN133809_c1	ye_TRINITY_DN133809_c1_g3	ye_TRINITY_DN133809_c1_g3_376	yDN133809_c1_g3_376	22.325
43245	ye_TRINITY_DN147377_c0	ye_TRINITY_DN147377_c0_g1	ye_TRINITY_DN147377_c0_g1_734	yDN147377_c0_g1_734	24.806
19553	hua_TRINITY_DN140714_c2	hua_TRINITY_DN140714_c2_g1	hua_TRINITY_DN140714_c2_g1_2320	hDN140714_c2_g1_2320	25.633
19552	hua_TRINITY_DN140714_c2	hua_TRINITY_DN140714_c2_g1	hua_TRINITY_DN140714_c2_g1_2256	hDN140714_c2_g1_2256	25.633
7183	dou_TRINITY_DN59888_c1	dou_TRINITY_DN59888_c1_g1	dou_TRINITY_DN59888_c1_g1_250	dDN59888_c1_g1_250	25.633
7172	dou_TRINITY_DN59888_c1	dou_TRINITY_DN59888_c1_g1	dou_TRINITY_DN59888_c1_g1_90	dDN59888_c1_g1_90	25.633
7175	dou_TRINITY_DN59888_c1	dou_TRINITY_DN59888_c1_g1	dou_TRINITY_DN59888_c1_g1_161	dDN59888_c1_g1_161	25.633
7170	dou_TRINITY_DN59888_c1	dou_TRINITY_DN59888_c1_g1	dou_TRINITY_DN59888_c1_g1_37	dDN59888_c1_g1_37	25.633
7171	dou_TRINITY_DN59888_c1	dou_TRINITY_DN59888_c1_g1	dou_TRINITY_DN59888_c1_g1_39	dDN59888_c1_g1_39	25.633
7177	dou_TRINITY_DN59888_c1	dou_TRINITY_DN59888_c1_g1	dou_TRINITY_DN59888_c1_g1_183	dDN59888_c1_g1_183	25.633
7178	dou_TRINITY_DN59888_c1	dou_TRINITY_DN59888_c1_g1	dou_TRINITY_DN59888_c1_g1_196	dDN59888_c1_g1_196	25.633
7173	dou_TRINITY_DN59888_c1	dou_TRINITY_DN59888_c1_g1	dou_TRINITY_DN59888_c1_g1_119	dDN59888_c1_g1_119	25.633
7174	dou_TRINITY_DN59888_c1	dou_TRINITY_DN59888_c1_g1	dou_TRINITY_DN59888_c1_g1_138	dDN59888_c1_g1_138	25.633
15827	hua_TRINITY_DN131989_c0	hua_TRINITY_DN131989_c0_g2	hua_TRINITY_DN131989_c0_g2_693	hDN131989_c0_g2_693	25.633
19955	hua_TRINITY_DN141617_c3	hua_TRINITY_DN141617_c3_g1	hua_TRINITY_DN141617_c3_g1_1704	hDN141617_c3_g1_1704	25.633
35445	ye_TRINITY_DN130695_c0	ye_TRINITY_DN130695_c0_g4	ye_TRINITY_DN130695_c0_g4_114	yDN130695_c0_g4_114	25.633
19953	hua_TRINITY_DN141617_c3	hua_TRINITY_DN141617_c3_g1	hua_TRINITY_DN141617_c3_g1_1058	hDN141617_c3_g1_1058	25.633
35448	ye_TRINITY_DN130695_c0	ye_TRINITY_DN130695_c0_g4	ye_TRINITY_DN130695_c0_g4_171	yDN130695_c0_g4_171	25.633
19956	hua_TRINITY_DN141617_c3	hua_TRINITY_DN141617_c3_g1	hua_TRINITY_DN141617_c3_g1_1705	hDN141617_c3_g1_1705	25.633
519	dou_TRINITY_DN40469_c0	dou_TRINITY_DN40469_c0_g1	dou_TRINITY_DN40469_c0_g1_347	dDN40469_c0_g1_347	25.633
21367	hua_TRINITY_DN144176_c1	hua_TRINITY_DN144176_c1_g2	hua_TRINITY_DN144176_c1_g2_596	hDN144176_c1_g2_596	25.633
520	dou_TRINITY_DN40469_c0	dou_TRINITY_DN40469_c0_g1	dou_TRINITY_DN40469_c0_g1_376	dDN40469_c0_g1_376	25.633
50341	ye_TRINITY_DN157141_c7	ye_TRINITY_DN157141_c7_g2	ye_TRINITY_DN157141_c7_g2_391	yDN157141_c7_g2_391	25.633
50340	ye_TRINITY_DN157141_c7	ye_TRINITY_DN157141_c7_g2	ye_TRINITY_DN157141_c7_g2_349	yDN157141_c7_g2_349	25.633
21364	hua_TRINITY_DN144176_c1	hua_TRINITY_DN144176_c1_g2	hua_TRINITY_DN144176_c1_g2_513	hDN144176_c1_g2_513	25.633
21366	hua_TRINITY_DN144176_c1	hua_TRINITY_DN144176_c1_g2	hua_TRINITY_DN144176_c1_g2_589	hDN144176_c1_g2_589	25.633
21365	hua_TRINITY_DN144176_c1	hua_TRINITY_DN144176_c1_g2	hua_TRINITY_DN144176_c1_g2_585	hDN144176_c1_g2_585	25.633
38353	ye_TRINITY_DN137189_c0	ye_TRINITY_DN137189_c0_g1	ye_TRINITY_DN137189_c0_g1_377	yDN137189_c0_g1_377	25.633
29703	hua_TRINITY_DN157397_c4	hua_TRINITY_DN157397_c4_g2	hua_TRINITY_DN157397_c4_g2_2982	hDN157397_c4_g2_2982	25.633
29704	hua_TRINITY_DN157397_c4	hua_TRINITY_DN157397_c4_g2	hua_TRINITY_DN157397_c4_g2_3040	hDN157397_c4_g2_3040	25.633
49008	ye_TRINITY_DN156365_c2	ye_TRINITY_DN156365_c2_g2	ye_TRINITY_DN156365_c2_g2_35	yDN156365_c2_g2_35	25.633
49009	ye_TRINITY_DN156365_c2	ye_TRINITY_DN156365_c2_g2	ye_TRINITY_DN156365_c2_g2_78	yDN156365_c2_g2_78	25.633
43664	ye_TRINITY_DN148243_c0	ye_TRINITY_DN148243_c0_g1	ye_TRINITY_DN148243_c0_g1_566	yDN148243_c0_g1_566	25.633
43665	ye_TRINITY_DN148243_c0	ye_TRINITY_DN148243_c0_g1	ye_TRINITY_DN148243_c0_g1_583	yDN148243_c0_g1_583	25.633
31537	hua_TRINITY_DN42987_c0	hua_TRINITY_DN42987_c0_g1	hua_TRINITY_DN42987_c0_g1_345	hDN42987_c0_g1_345	25.633
112	dou_TRINITY_DN28348_c0	dou_TRINITY_DN28348_c0_g1	dou_TRINITY_DN28348_c0_g1_525	dDN28348_c0_g1_525	25.633
43663	ye_TRINITY_DN148243_c0	ye_TRINITY_DN148243_c0_g1	ye_TRINITY_DN148243_c0_g1_557	yDN148243_c0_g1_557	25.633
43662	ye_TRINITY_DN148243_c0	ye_TRINITY_DN148243_c0_g1	ye_TRINITY_DN148243_c0_g1_477	yDN148243_c0_g1_477	25.633
43661	ye_TRINITY_DN148243_c0	ye_TRINITY_DN148243_c0_g1	ye_TRINITY_DN148243_c0_g1_454	yDN148243_c0_g1_454	25.633
27536	hua_TRINITY_DN154508_c0	hua_TRINITY_DN154508_c0_g1	hua_TRINITY_DN154508_c0_g1_391	hDN154508_c0_g1_391	25.633
41924	ye_TRINITY_DN144768_c1	ye_TRINITY_DN144768_c1_g2	ye_TRINITY_DN144768_c1_g2_726	yDN144768_c1_g2_726	25.633
559	dou_TRINITY_DN41049_c0	dou_TRINITY_DN41049_c0_g1	dou_TRINITY_DN41049_c0_g1_121	dDN41049_c0_g1_121	25.633
50211	ye_TRINITY_DN157085_c3	ye_TRINITY_DN157085_c3_g1	ye_TRINITY_DN157085_c3_g1_1434	yDN157085_c3_g1_1434	25.633
1806	dou_TRINITY_DN50947_c0	dou_TRINITY_DN50947_c0_g2	dou_TRINITY_DN50947_c0_g2_1471	dDN50947_c0_g2_1471	25.633
41060	ye_TRINITY_DN142911_c2	ye_TRINITY_DN142911_c2_g3	ye_TRINITY_DN142911_c2_g3_473	yDN142911_c2_g3_473	25.633
26650	hua_TRINITY_DN153366_c0	hua_TRINITY_DN153366_c0_g1	hua_TRINITY_DN153366_c0_g1_527	hDN153366_c0_g1_527	25.633
1499	dou_TRINITY_DN4984_c0	dou_TRINITY_DN4984_c0_g2	dou_TRINITY_DN4984_c0_g2_170	dDN4984_c0_g2_170	26.459
1498	dou_TRINITY_DN4984_c0	dou_TRINITY_DN4984_c0_g2	dou_TRINITY_DN4984_c0_g2_146	dDN4984_c0_g2_146	26.459
7210	dou_TRINITY_DN59902_c3	dou_TRINITY_DN59902_c3_g1	dou_TRINITY_DN59902_c3_g1_98	dDN59902_c3_g1_98	26.459
1501	dou_TRINITY_DN4984_c0	dou_TRINITY_DN4984_c0_g2	dou_TRINITY_DN4984_c0_g2_242	dDN4984_c0_g2_242	26.459
1500	dou_TRINITY_DN4984_c0	dou_TRINITY_DN4984_c0_g2	dou_TRINITY_DN4984_c0_g2_230	dDN4984_c0_g2_230	26.459
35031	ye_TRINITY_DN129893_c2	ye_TRINITY_DN129893_c2_g1	ye_TRINITY_DN129893_c2_g1_280	yDN129893_c2_g1_280	27.286
31538	hua_TRINITY_DN42987_c0	hua_TRINITY_DN42987_c0_g1	hua_TRINITY_DN42987_c0_g1_385	hDN42987_c0_g1_385	27.286
38999	ye_TRINITY_DN138703_c1	ye_TRINITY_DN138703_c1_g4	ye_TRINITY_DN138703_c1_g4_603	yDN138703_c1_g4_603	27.286
38326	ye_TRINITY_DN137122_c2	ye_TRINITY_DN137122_c2_g1	ye_TRINITY_DN137122_c2_g1_471	yDN137122_c2_g1_471	27.286
12090	hua_TRINITY_DN124304_c4	hua_TRINITY_DN124304_c4_g1	hua_TRINITY_DN124304_c4_g1_186	hDN124304_c4_g1_186	27.286
34513	ye_TRINITY_DN128976_c0	ye_TRINITY_DN128976_c0_g1	ye_TRINITY_DN128976_c0_g1_125	yDN128976_c0_g1_125	27.286
33195	ye_TRINITY_DN125983_c1	ye_TRINITY_DN125983_c1_g2	ye_TRINITY_DN125983_c1_g2_516	yDN125983_c1_g2_516	27.286
34514	ye_TRINITY_DN128976_c0	ye_TRINITY_DN128976_c0_g1	ye_TRINITY_DN128976_c0_g1_224	yDN128976_c0_g1_224	27.286
34512	ye_TRINITY_DN128976_c0	ye_TRINITY_DN128976_c0_g1	ye_TRINITY_DN128976_c0_g1_98	yDN128976_c0_g1_98	27.286
33198	ye_TRINITY_DN125983_c1	ye_TRINITY_DN125983_c1_g2	ye_TRINITY_DN125983_c1_g2_882	yDN125983_c1_g2_882	27.286
16445	hua_TRINITY_DN133684_c1	hua_TRINITY_DN133684_c1_g1	hua_TRINITY_DN133684_c1_g1_292	hDN133684_c1_g1_292	27.286
16446	hua_TRINITY_DN133684_c1	hua_TRINITY_DN133684_c1_g1	hua_TRINITY_DN133684_c1_g1_295	hDN133684_c1_g1_295	27.286
39773	ye_TRINITY_DN140169_c0	ye_TRINITY_DN140169_c0_g2	ye_TRINITY_DN140169_c0_g2_1359	yDN140169_c0_g2_1359	27.286
16448	hua_TRINITY_DN133684_c1	hua_TRINITY_DN133684_c1_g1	hua_TRINITY_DN133684_c1_g1_451	hDN133684_c1_g1_451	27.286
14763	hua_TRINITY_DN129793_c2	hua_TRINITY_DN129793_c2_g1	hua_TRINITY_DN129793_c2_g1_425	hDN129793_c2_g1_425	27.286
16444	hua_TRINITY_DN133684_c1	hua_TRINITY_DN133684_c1_g1	hua_TRINITY_DN133684_c1_g1_284	hDN133684_c1_g1_284	28.112
15286	hua_TRINITY_DN130902_c5	hua_TRINITY_DN130902_c5_g1	hua_TRINITY_DN130902_c5_g1_161	hDN130902_c5_g1_161	28.112
46796	ye_TRINITY_DN153579_c0	ye_TRINITY_DN153579_c0_g1	ye_TRINITY_DN153579_c0_g1_1325	yDN153579_c0_g1_1325	28.112
1164	dou_TRINITY_DN47547_c0	dou_TRINITY_DN47547_c0_g1	dou_TRINITY_DN47547_c0_g1_1026	dDN47547_c0_g1_1026	28.112
38328	ye_TRINITY_DN137122_c2	ye_TRINITY_DN137122_c2_g1	ye_TRINITY_DN137122_c2_g1_546	yDN137122_c2_g1_546	28.112
41926	ye_TRINITY_DN144768_c1	ye_TRINITY_DN144768_c1_g2	ye_TRINITY_DN144768_c1_g2_1129	yDN144768_c1_g2_1129	28.112
16443	hua_TRINITY_DN133684_c1	hua_TRINITY_DN133684_c1_g1	hua_TRINITY_DN133684_c1_g1_258	hDN133684_c1_g1_258	28.112
46798	ye_TRINITY_DN153579_c0	ye_TRINITY_DN153579_c0_g1	ye_TRINITY_DN153579_c0_g1_1333	yDN153579_c0_g1_1333	28.112
16449	hua_TRINITY_DN133684_c1	hua_TRINITY_DN133684_c1_g1	hua_TRINITY_DN133684_c1_g1_481	hDN133684_c1_g1_481	28.112
38327	ye_TRINITY_DN137122_c2	ye_TRINITY_DN137122_c2_g1	ye_TRINITY_DN137122_c2_g1_502	yDN137122_c2_g1_502	28.112
33197	ye_TRINITY_DN125983_c1	ye_TRINITY_DN125983_c1_g2	ye_TRINITY_DN125983_c1_g2_858	yDN125983_c1_g2_858	28.112
30773	hua_TRINITY_DN158145_c6	hua_TRINITY_DN158145_c6_g2	hua_TRINITY_DN158145_c6_g2_197	hDN158145_c6_g2_197	28.112
46797	ye_TRINITY_DN153579_c0	ye_TRINITY_DN153579_c0_g1	ye_TRINITY_DN153579_c0_g1_1332	yDN153579_c0_g1_1332	28.112
50631	ye_TRINITY_DN157237_c5	ye_TRINITY_DN157237_c5_g2	ye_TRINITY_DN157237_c5_g2_588	yDN157237_c5_g2_588	28.939
1167	dou_TRINITY_DN47547_c0	dou_TRINITY_DN47547_c0_g1	dou_TRINITY_DN47547_c0_g1_1122	dDN47547_c0_g1_1122	28.939
14764	hua_TRINITY_DN129793_c2	hua_TRINITY_DN129793_c2_g1	hua_TRINITY_DN129793_c2_g1_457	hDN129793_c2_g1_457	29.765
35562	ye_TRINITY_DN131001_c1	ye_TRINITY_DN131001_c1_g3	ye_TRINITY_DN131001_c1_g3_793	yDN131001_c1_g3_793	29.765
35561	ye_TRINITY_DN131001_c1	ye_TRINITY_DN131001_c1_g3	ye_TRINITY_DN131001_c1_g3_699	yDN131001_c1_g3_699	29.765
15684	hua_TRINITY_DN131807_c2	hua_TRINITY_DN131807_c2_g1	hua_TRINITY_DN131807_c2_g1_366	hDN131807_c2_g1_366	29.765
13965	hua_TRINITY_DN128260_c1	hua_TRINITY_DN128260_c1_g3	hua_TRINITY_DN128260_c1_g3_1504	hDN128260_c1_g3_1504	29.765
36003	ye_TRINITY_DN131984_c1	ye_TRINITY_DN131984_c1_g1	ye_TRINITY_DN131984_c1_g1_710	yDN131984_c1_g1_710	29.765
35029	ye_TRINITY_DN129893_c2	ye_TRINITY_DN129893_c2_g1	ye_TRINITY_DN129893_c2_g1_233	yDN129893_c2_g1_233	29.765
12067	hua_TRINITY_DN124208_c2	hua_TRINITY_DN124208_c2_g4	hua_TRINITY_DN124208_c2_g4_759	hDN124208_c2_g4_759	29.765
38985	ye_TRINITY_DN138689_c0	ye_TRINITY_DN138689_c0_g1	ye_TRINITY_DN138689_c0_g1_2627	yDN138689_c0_g1_2627	29.765
2206	dou_TRINITY_DN52099_c0	dou_TRINITY_DN52099_c0_g1	dou_TRINITY_DN52099_c0_g1_2484	dDN52099_c0_g1_2484	29.765
12066	hua_TRINITY_DN124208_c2	hua_TRINITY_DN124208_c2_g4	hua_TRINITY_DN124208_c2_g4_708	hDN124208_c2_g4_708	29.765
23375	hua_TRINITY_DN147987_c3	hua_TRINITY_DN147987_c3_g1	hua_TRINITY_DN147987_c3_g1_89	hDN147987_c3_g1_89	29.765
2269	dou_TRINITY_DN52212_c1	dou_TRINITY_DN52212_c1_g3	dou_TRINITY_DN52212_c1_g3_195	dDN52212_c1_g3_195	29.765
35032	ye_TRINITY_DN129893_c2	ye_TRINITY_DN129893_c2_g1	ye_TRINITY_DN129893_c2_g1_294	yDN129893_c2_g1_294	29.765
2268	dou_TRINITY_DN52212_c1	dou_TRINITY_DN52212_c1_g3	dou_TRINITY_DN52212_c1_g3_140	dDN52212_c1_g3_140	29.765
38873	ye_TRINITY_DN138393_c0	ye_TRINITY_DN138393_c0_g5	ye_TRINITY_DN138393_c0_g5_459	yDN138393_c0_g5_459	30.592
38869	ye_TRINITY_DN138393_c0	ye_TRINITY_DN138393_c0_g5	ye_TRINITY_DN138393_c0_g5_308	yDN138393_c0_g5_308	30.592
35067	ye_TRINITY_DN129977_c3	ye_TRINITY_DN129977_c3_g1	ye_TRINITY_DN129977_c3_g1_140	yDN129977_c3_g1_140	30.592
38872	ye_TRINITY_DN138393_c0	ye_TRINITY_DN138393_c0_g5	ye_TRINITY_DN138393_c0_g5_400	yDN138393_c0_g5_400	30.592
38871	ye_TRINITY_DN138393_c0	ye_TRINITY_DN138393_c0_g5	ye_TRINITY_DN138393_c0_g5_395	yDN138393_c0_g5_395	30.592
38870	ye_TRINITY_DN138393_c0	ye_TRINITY_DN138393_c0_g5	ye_TRINITY_DN138393_c0_g5_345	yDN138393_c0_g5_345	30.592
48606	ye_TRINITY_DN155891_c1	ye_TRINITY_DN155891_c1_g1	ye_TRINITY_DN155891_c1_g1_267	yDN155891_c1_g1_267	30.592
33	dou_TRINITY_DN14627_c0	dou_TRINITY_DN14627_c0_g1	dou_TRINITY_DN14627_c0_g1_602	dDN14627_c0_g1_602	30.592
48604	ye_TRINITY_DN155891_c1	ye_TRINITY_DN155891_c1_g1	ye_TRINITY_DN155891_c1_g1_243	yDN155891_c1_g1_243	30.592
13100	hua_TRINITY_DN126498_c8	hua_TRINITY_DN126498_c8_g1	hua_TRINITY_DN126498_c8_g1_215	hDN126498_c8_g1_215	30.592
11740	hua_TRINITY_DN123578_c0	hua_TRINITY_DN123578_c0_g2	hua_TRINITY_DN123578_c0_g2_264	hDN123578_c0_g2_264	30.592
48605	ye_TRINITY_DN155891_c1	ye_TRINITY_DN155891_c1_g1	ye_TRINITY_DN155891_c1_g1_254	yDN155891_c1_g1_254	30.592
11742	hua_TRINITY_DN123578_c0	hua_TRINITY_DN123578_c0_g2	hua_TRINITY_DN123578_c0_g2_333	hDN123578_c0_g2_333	30.592
270	dou_TRINITY_DN33718_c0	dou_TRINITY_DN33718_c0_g1	dou_TRINITY_DN33718_c0_g1_467	dDN33718_c0_g1_467	30.592
41997	ye_TRINITY_DN144891_c1	ye_TRINITY_DN144891_c1_g1	ye_TRINITY_DN144891_c1_g1_239	yDN144891_c1_g1_239	30.592
27452	hua_TRINITY_DN154433_c3	hua_TRINITY_DN154433_c3_g1	hua_TRINITY_DN154433_c3_g1_237	hDN154433_c3_g1_237	31.418
24248	hua_TRINITY_DN149385_c1	hua_TRINITY_DN149385_c1_g2	hua_TRINITY_DN149385_c1_g2_425	hDN149385_c1_g2_425	31.418
5141	dou_TRINITY_DN56873_c1	dou_TRINITY_DN56873_c1_g4	dou_TRINITY_DN56873_c1_g4_339	dDN56873_c1_g4_339	31.418
5140	dou_TRINITY_DN56873_c1	dou_TRINITY_DN56873_c1_g4	dou_TRINITY_DN56873_c1_g4_331	dDN56873_c1_g4_331	31.418
37938	ye_TRINITY_DN136412_c0	ye_TRINITY_DN136412_c0_g1	ye_TRINITY_DN136412_c0_g1_503	yDN136412_c0_g1_503	31.418
25724	hua_TRINITY_DN151969_c0	hua_TRINITY_DN151969_c0_g1	hua_TRINITY_DN151969_c0_g1_580	hDN151969_c0_g1_580	31.418
5142	dou_TRINITY_DN56873_c1	dou_TRINITY_DN56873_c1_g4	dou_TRINITY_DN56873_c1_g4_357	dDN56873_c1_g4_357	31.418
37939	ye_TRINITY_DN136412_c0	ye_TRINITY_DN136412_c0_g1	ye_TRINITY_DN136412_c0_g1_575	yDN136412_c0_g1_575	31.418
4753	dou_TRINITY_DN56371_c2	dou_TRINITY_DN56371_c2_g1	dou_TRINITY_DN56371_c2_g1_310	dDN56371_c2_g1_310	31.418
28457	hua_TRINITY_DN155853_c0	hua_TRINITY_DN155853_c0_g1	hua_TRINITY_DN155853_c0_g1_769	hDN155853_c0_g1_769	31.418
706	dou_TRINITY_DN43522_c0	dou_TRINITY_DN43522_c0_g1	dou_TRINITY_DN43522_c0_g1_112	dDN43522_c0_g1_112	31.418
267	dou_TRINITY_DN33718_c0	dou_TRINITY_DN33718_c0_g1	dou_TRINITY_DN33718_c0_g1_350	dDN33718_c0_g1_350	31.418
4752	dou_TRINITY_DN56371_c2	dou_TRINITY_DN56371_c2_g1	dou_TRINITY_DN56371_c2_g1_287	dDN56371_c2_g1_287	31.418
25728	hua_TRINITY_DN151969_c0	hua_TRINITY_DN151969_c0_g1	hua_TRINITY_DN151969_c0_g1_1248	hDN151969_c0_g1_1248	31.418
37940	ye_TRINITY_DN136412_c0	ye_TRINITY_DN136412_c0_g1	ye_TRINITY_DN136412_c0_g1_609	yDN136412_c0_g1_609	31.418
28458	hua_TRINITY_DN155853_c0	hua_TRINITY_DN155853_c0_g1	hua_TRINITY_DN155853_c0_g1_1103	hDN155853_c0_g1_1103	31.418
21542	hua_TRINITY_DN144523_c1	hua_TRINITY_DN144523_c1_g1	hua_TRINITY_DN144523_c1_g1_330	hDN144523_c1_g1_330	31.418
28454	hua_TRINITY_DN155853_c0	hua_TRINITY_DN155853_c0_g1	hua_TRINITY_DN155853_c0_g1_643	hDN155853_c0_g1_643	31.418
705	dou_TRINITY_DN43522_c0	dou_TRINITY_DN43522_c0_g1	dou_TRINITY_DN43522_c0_g1_109	dDN43522_c0_g1_109	31.418
37941	ye_TRINITY_DN136412_c0	ye_TRINITY_DN136412_c0_g1	ye_TRINITY_DN136412_c0_g1_649	yDN136412_c0_g1_649	31.418
21545	hua_TRINITY_DN144523_c1	hua_TRINITY_DN144523_c1_g1	hua_TRINITY_DN144523_c1_g1_491	hDN144523_c1_g1_491	31.418
25730	hua_TRINITY_DN151969_c0	hua_TRINITY_DN151969_c0_g1	hua_TRINITY_DN151969_c0_g1_1267	hDN151969_c0_g1_1267	31.418
21543	hua_TRINITY_DN144523_c1	hua_TRINITY_DN144523_c1_g1	hua_TRINITY_DN144523_c1_g1_343	hDN144523_c1_g1_343	31.418
5139	dou_TRINITY_DN56873_c1	dou_TRINITY_DN56873_c1_g4	dou_TRINITY_DN56873_c1_g4_286	dDN56873_c1_g4_286	31.418
8980	hua_TRINITY_DN117469_c0	hua_TRINITY_DN117469_c0_g1	hua_TRINITY_DN117469_c0_g1_1022	hDN117469_c0_g1_1022	33.072
28453	hua_TRINITY_DN155853_c0	hua_TRINITY_DN155853_c0_g1	hua_TRINITY_DN155853_c0_g1_628	hDN155853_c0_g1_628	33.072
37845	ye_TRINITY_DN136208_c1	ye_TRINITY_DN136208_c1_g1	ye_TRINITY_DN136208_c1_g1_566	yDN136208_c1_g1_566	33.898
37844	ye_TRINITY_DN136208_c1	ye_TRINITY_DN136208_c1_g1	ye_TRINITY_DN136208_c1_g1_513	yDN136208_c1_g1_513	33.898
8981	hua_TRINITY_DN117469_c0	hua_TRINITY_DN117469_c0_g1	hua_TRINITY_DN117469_c0_g1_1050	hDN117469_c0_g1_1050	33.898
8979	hua_TRINITY_DN117469_c0	hua_TRINITY_DN117469_c0_g1	hua_TRINITY_DN117469_c0_g1_1011	hDN117469_c0_g1_1011	33.898
3742	dou_TRINITY_DN54658_c0	dou_TRINITY_DN54658_c0_g1	dou_TRINITY_DN54658_c0_g1_125	dDN54658_c0_g1_125	33.898
37095	ye_TRINITY_DN134283_c0	ye_TRINITY_DN134283_c0_g1	ye_TRINITY_DN134283_c0_g1_695	yDN134283_c0_g1_695	33.898
37098	ye_TRINITY_DN134283_c0	ye_TRINITY_DN134283_c0_g1	ye_TRINITY_DN134283_c0_g1_1117	yDN134283_c0_g1_1117	33.898
37097	ye_TRINITY_DN134283_c0	ye_TRINITY_DN134283_c0_g1	ye_TRINITY_DN134283_c0_g1_1038	yDN134283_c0_g1_1038	33.898
37096	ye_TRINITY_DN134283_c0	ye_TRINITY_DN134283_c0_g1	ye_TRINITY_DN134283_c0_g1_918	yDN134283_c0_g1_918	33.898
23493	hua_TRINITY_DN148143_c3	hua_TRINITY_DN148143_c3_g2	hua_TRINITY_DN148143_c3_g2_213	hDN148143_c3_g2_213	34.725
43666	ye_TRINITY_DN148247_c1	ye_TRINITY_DN148247_c1_g1	ye_TRINITY_DN148247_c1_g1_714	yDN148247_c1_g1_714	34.725
18189	hua_TRINITY_DN137763_c0	hua_TRINITY_DN137763_c0_g1	hua_TRINITY_DN137763_c0_g1_924	hDN137763_c0_g1_924	34.725
23491	hua_TRINITY_DN148143_c3	hua_TRINITY_DN148143_c3_g2	hua_TRINITY_DN148143_c3_g2_206	hDN148143_c3_g2_206	34.725
23495	hua_TRINITY_DN148143_c3	hua_TRINITY_DN148143_c3_g2	hua_TRINITY_DN148143_c3_g2_351	hDN148143_c3_g2_351	34.725
18192	hua_TRINITY_DN137763_c0	hua_TRINITY_DN137763_c0_g2	hua_TRINITY_DN137763_c0_g2_286	hDN137763_c0_g2_286	34.725
18191	hua_TRINITY_DN137763_c0	hua_TRINITY_DN137763_c0_g1	hua_TRINITY_DN137763_c0_g1_936	hDN137763_c0_g1_936	34.725
18190	hua_TRINITY_DN137763_c0	hua_TRINITY_DN137763_c0_g1	hua_TRINITY_DN137763_c0_g1_931	hDN137763_c0_g1_931	34.725
18188	hua_TRINITY_DN137763_c0	hua_TRINITY_DN137763_c0_g1	hua_TRINITY_DN137763_c0_g1_877	hDN137763_c0_g1_877	34.725
18193	hua_TRINITY_DN137763_c0	hua_TRINITY_DN137763_c0_g2	hua_TRINITY_DN137763_c0_g2_413	hDN137763_c0_g2_413	34.725
40318	ye_TRINITY_DN141447_c5	ye_TRINITY_DN141447_c5_g1	ye_TRINITY_DN141447_c5_g1_240	yDN141447_c5_g1_240	35.551
40317	ye_TRINITY_DN141447_c5	ye_TRINITY_DN141447_c5_g1	ye_TRINITY_DN141447_c5_g1_141	yDN141447_c5_g1_141	35.551
40315	ye_TRINITY_DN141447_c5	ye_TRINITY_DN141447_c5_g1	ye_TRINITY_DN141447_c5_g1_100	yDN141447_c5_g1_100	35.551
12969	hua_TRINITY_DN126176_c3	hua_TRINITY_DN126176_c3_g1	hua_TRINITY_DN126176_c3_g1_1405	hDN126176_c3_g1_1405	35.551
40402	ye_TRINITY_DN141673_c0	ye_TRINITY_DN141673_c0_g1	ye_TRINITY_DN141673_c0_g1_209	yDN141673_c0_g1_209	35.551
2783	dou_TRINITY_DN53229_c1	dou_TRINITY_DN53229_c1_g3	dou_TRINITY_DN53229_c1_g3_384	dDN53229_c1_g3_384	35.551
2782	dou_TRINITY_DN53229_c1	dou_TRINITY_DN53229_c1_g3	dou_TRINITY_DN53229_c1_g3_333	dDN53229_c1_g3_333	35.551
7729	hua_TRINITY_DN104079_c0	hua_TRINITY_DN104079_c0_g1	hua_TRINITY_DN104079_c0_g1_153	hDN104079_c0_g1_153	36.378
5081	dou_TRINITY_DN56780_c4	dou_TRINITY_DN56780_c4_g1	dou_TRINITY_DN56780_c4_g1_1195	dDN56780_c4_g1_1195	36.378
5080	dou_TRINITY_DN56780_c4	dou_TRINITY_DN56780_c4_g1	dou_TRINITY_DN56780_c4_g1_1130	dDN56780_c4_g1_1130	36.378
19342	hua_TRINITY_DN140222_c0	hua_TRINITY_DN140222_c0_g2	hua_TRINITY_DN140222_c0_g2_1352	hDN140222_c0_g2_1352	36.378
15873	hua_TRINITY_DN132156_c0	hua_TRINITY_DN132156_c0_g2	hua_TRINITY_DN132156_c0_g2_326	hDN132156_c0_g2_326	36.378
19341	hua_TRINITY_DN140222_c0	hua_TRINITY_DN140222_c0_g2	hua_TRINITY_DN140222_c0_g2_1350	hDN140222_c0_g2_1350	36.378
15874	hua_TRINITY_DN132156_c0	hua_TRINITY_DN132156_c0_g2	hua_TRINITY_DN132156_c0_g2_329	hDN132156_c0_g2_329	36.378
11204	hua_TRINITY_DN122276_c0	hua_TRINITY_DN122276_c0_g2	hua_TRINITY_DN122276_c0_g2_464	hDN122276_c0_g2_464	37.204
34033	ye_TRINITY_DN127923_c6	ye_TRINITY_DN127923_c6_g4	ye_TRINITY_DN127923_c6_g4_162	yDN127923_c6_g4_162	37.204
11205	hua_TRINITY_DN122276_c0	hua_TRINITY_DN122276_c0_g2	hua_TRINITY_DN122276_c0_g2_1313	hDN122276_c0_g2_1313	37.204
3148	dou_TRINITY_DN53835_c5	dou_TRINITY_DN53835_c5_g1	dou_TRINITY_DN53835_c5_g1_429	dDN53835_c5_g1_429	37.204
10300	hua_TRINITY_DN120335_c5	hua_TRINITY_DN120335_c5_g1	hua_TRINITY_DN120335_c5_g1_433	hDN120335_c5_g1_433	37.204
43551	ye_TRINITY_DN148016_c1	ye_TRINITY_DN148016_c1_g1	ye_TRINITY_DN148016_c1_g1_93	yDN148016_c1_g1_93	37.204
3149	dou_TRINITY_DN53835_c5	dou_TRINITY_DN53835_c5_g1	dou_TRINITY_DN53835_c5_g1_446	dDN53835_c5_g1_446	37.204
24350	hua_TRINITY_DN149634_c4	hua_TRINITY_DN149634_c4_g1	hua_TRINITY_DN149634_c4_g1_723	hDN149634_c4_g1_723	37.204
19544	hua_TRINITY_DN140702_c0	hua_TRINITY_DN140702_c0_g1	hua_TRINITY_DN140702_c0_g1_538	hDN140702_c0_g1_538	38.031
19547	hua_TRINITY_DN140702_c0	hua_TRINITY_DN140702_c0_g1	hua_TRINITY_DN140702_c0_g1_585	hDN140702_c0_g1_585	38.031
27186	hua_TRINITY_DN154114_c3	hua_TRINITY_DN154114_c3_g4	hua_TRINITY_DN154114_c3_g4_420	hDN154114_c3_g4_420	38.031
27177	hua_TRINITY_DN154114_c3	hua_TRINITY_DN154114_c3_g4	hua_TRINITY_DN154114_c3_g4_148	hDN154114_c3_g4_148	38.031
27182	hua_TRINITY_DN154114_c3	hua_TRINITY_DN154114_c3_g4	hua_TRINITY_DN154114_c3_g4_329	hDN154114_c3_g4_329	38.857
27184	hua_TRINITY_DN154114_c3	hua_TRINITY_DN154114_c3_g4	hua_TRINITY_DN154114_c3_g4_358	hDN154114_c3_g4_358	38.857
27185	hua_TRINITY_DN154114_c3	hua_TRINITY_DN154114_c3_g4	hua_TRINITY_DN154114_c3_g4_366	hDN154114_c3_g4_366	38.857
3918	dou_TRINITY_DN55020_c0	dou_TRINITY_DN55020_c0_g2	dou_TRINITY_DN55020_c0_g2_174	dDN55020_c0_g2_174	38.857
27245	hua_TRINITY_DN154199_c1	hua_TRINITY_DN154199_c1_g1	hua_TRINITY_DN154199_c1_g1_713	hDN154199_c1_g1_713	38.857
27247	hua_TRINITY_DN154199_c1	hua_TRINITY_DN154199_c1_g1	hua_TRINITY_DN154199_c1_g1_814	hDN154199_c1_g1_814	38.857
2704	dou_TRINITY_DN53083_c0	dou_TRINITY_DN53083_c0_g3	dou_TRINITY_DN53083_c0_g3_1201	dDN53083_c0_g3_1201	39.684
27183	hua_TRINITY_DN154114_c3	hua_TRINITY_DN154114_c3_g4	hua_TRINITY_DN154114_c3_g4_355	hDN154114_c3_g4_355	39.684
2707	dou_TRINITY_DN53083_c0	dou_TRINITY_DN53083_c0_g3	dou_TRINITY_DN53083_c0_g3_1244	dDN53083_c0_g3_1244	39.684
2706	dou_TRINITY_DN53083_c0	dou_TRINITY_DN53083_c0_g3	dou_TRINITY_DN53083_c0_g3_1243	dDN53083_c0_g3_1243	39.684
2712	dou_TRINITY_DN53083_c0	dou_TRINITY_DN53083_c0_g3	dou_TRINITY_DN53083_c0_g3_1265	dDN53083_c0_g3_1265	39.684
2700	dou_TRINITY_DN53083_c0	dou_TRINITY_DN53083_c0_g3	dou_TRINITY_DN53083_c0_g3_1168	dDN53083_c0_g3_1168	40.51
15600	hua_TRINITY_DN131580_c0	hua_TRINITY_DN131580_c0_g1	hua_TRINITY_DN131580_c0_g1_1002	hDN131580_c0_g1_1002	40.51
8106	hua_TRINITY_DN113576_c0	hua_TRINITY_DN113576_c0_g2	hua_TRINITY_DN113576_c0_g2_796	hDN113576_c0_g2_796	40.51
8108	hua_TRINITY_DN113576_c0	hua_TRINITY_DN113576_c0_g2	hua_TRINITY_DN113576_c0_g2_830	hDN113576_c0_g2_830	40.51
22989	hua_TRINITY_DN147087_c0	hua_TRINITY_DN147087_c0_g3	hua_TRINITY_DN147087_c0_g3_103	hDN147087_c0_g3_103	40.51
8105	hua_TRINITY_DN113576_c0	hua_TRINITY_DN113576_c0_g2	hua_TRINITY_DN113576_c0_g2_795	hDN113576_c0_g2_795	40.51
8107	hua_TRINITY_DN113576_c0	hua_TRINITY_DN113576_c0_g2	hua_TRINITY_DN113576_c0_g2_797	hDN113576_c0_g2_797	40.51
33662	ye_TRINITY_DN127202_c5	ye_TRINITY_DN127202_c5_g1	ye_TRINITY_DN127202_c5_g1_411	yDN127202_c5_g1_411	40.51
23150	hua_TRINITY_DN147390_c1	hua_TRINITY_DN147390_c1_g1	hua_TRINITY_DN147390_c1_g1_2282	hDN147390_c1_g1_2282	42.164
35207	ye_TRINITY_DN130173_c5	ye_TRINITY_DN130173_c5_g5	ye_TRINITY_DN130173_c5_g5_383	yDN130173_c5_g5_383	42.164
8676	hua_TRINITY_DN116609_c0	hua_TRINITY_DN116609_c0_g1	hua_TRINITY_DN116609_c0_g1_267	hDN116609_c0_g1_267	42.164
38274	ye_TRINITY_DN137063_c1	ye_TRINITY_DN137063_c1_g1	ye_TRINITY_DN137063_c1_g1_423	yDN137063_c1_g1_423	42.164
46306	ye_TRINITY_DN152851_c1	ye_TRINITY_DN152851_c1_g1	ye_TRINITY_DN152851_c1_g1_722	yDN152851_c1_g1_722	42.164
31778	ye_TRINITY_DN114004_c0	ye_TRINITY_DN114004_c0_g1	ye_TRINITY_DN114004_c0_g1_350	yDN114004_c0_g1_350	42.99
38273	ye_TRINITY_DN137063_c1	ye_TRINITY_DN137063_c1_g1	ye_TRINITY_DN137063_c1_g1_340	yDN137063_c1_g1_340	42.99
38275	ye_TRINITY_DN137063_c1	ye_TRINITY_DN137063_c1_g1	ye_TRINITY_DN137063_c1_g1_568	yDN137063_c1_g1_568	42.99
38276	ye_TRINITY_DN137063_c1	ye_TRINITY_DN137063_c1_g1	ye_TRINITY_DN137063_c1_g1_589	yDN137063_c1_g1_589	42.99
35208	ye_TRINITY_DN130173_c5	ye_TRINITY_DN130173_c5_g5	ye_TRINITY_DN130173_c5_g5_400	yDN130173_c5_g5_400	42.99
31779	ye_TRINITY_DN114004_c0	ye_TRINITY_DN114004_c0_g1	ye_TRINITY_DN114004_c0_g1_405	yDN114004_c0_g1_405	42.99
14606	hua_TRINITY_DN129508_c0	hua_TRINITY_DN129508_c0_g2	hua_TRINITY_DN129508_c0_g2_1463	hDN129508_c0_g2_1463	42.99
40860	ye_TRINITY_DN142535_c0	ye_TRINITY_DN142535_c0_g1	ye_TRINITY_DN142535_c0_g1_281	yDN142535_c0_g1_281	42.99
14605	hua_TRINITY_DN129508_c0	hua_TRINITY_DN129508_c0_g2	hua_TRINITY_DN129508_c0_g2_1452	hDN129508_c0_g2_1452	42.99
8675	hua_TRINITY_DN116609_c0	hua_TRINITY_DN116609_c0_g1	hua_TRINITY_DN116609_c0_g1_244	hDN116609_c0_g1_244	42.99
3927	dou_TRINITY_DN55023_c0	dou_TRINITY_DN55023_c0_g1	dou_TRINITY_DN55023_c0_g1_537	dDN55023_c0_g1_537	43.817
14041	hua_TRINITY_DN128351_c0	hua_TRINITY_DN128351_c0_g1	hua_TRINITY_DN128351_c0_g1_603	hDN128351_c0_g1_603	43.817
3930	dou_TRINITY_DN55023_c0	dou_TRINITY_DN55023_c0_g1	dou_TRINITY_DN55023_c0_g1_728	dDN55023_c0_g1_728	43.817
3929	dou_TRINITY_DN55023_c0	dou_TRINITY_DN55023_c0_g1	dou_TRINITY_DN55023_c0_g1_684	dDN55023_c0_g1_684	43.817
3925	dou_TRINITY_DN55023_c0	dou_TRINITY_DN55023_c0_g1	dou_TRINITY_DN55023_c0_g1_481	dDN55023_c0_g1_481	43.817
3926	dou_TRINITY_DN55023_c0	dou_TRINITY_DN55023_c0_g1	dou_TRINITY_DN55023_c0_g1_489	dDN55023_c0_g1_489	43.817
14037	hua_TRINITY_DN128351_c0	hua_TRINITY_DN128351_c0_g1	hua_TRINITY_DN128351_c0_g1_486	hDN128351_c0_g1_486	43.817
14040	hua_TRINITY_DN128351_c0	hua_TRINITY_DN128351_c0_g1	hua_TRINITY_DN128351_c0_g1_557	hDN128351_c0_g1_557	43.817
3928	dou_TRINITY_DN55023_c0	dou_TRINITY_DN55023_c0_g1	dou_TRINITY_DN55023_c0_g1_552	dDN55023_c0_g1_552	43.817
25880	hua_TRINITY_DN152256_c3	hua_TRINITY_DN152256_c3_g4	hua_TRINITY_DN152256_c3_g4_964	hDN152256_c3_g4_964	43.817
1052	dou_TRINITY_DN46749_c0	dou_TRINITY_DN46749_c0_g1	dou_TRINITY_DN46749_c0_g1_288	dDN46749_c0_g1_288	44.643
1051	dou_TRINITY_DN46749_c0	dou_TRINITY_DN46749_c0_g1	dou_TRINITY_DN46749_c0_g1_287	dDN46749_c0_g1_287	44.643
4688	dou_TRINITY_DN56231_c3	dou_TRINITY_DN56231_c3_g1	dou_TRINITY_DN56231_c3_g1_83	dDN56231_c3_g1_83	44.643
23063	hua_TRINITY_DN147233_c1	hua_TRINITY_DN147233_c1_g1	hua_TRINITY_DN147233_c1_g1_686	hDN147233_c1_g1_686	44.643
19602	hua_TRINITY_DN140803_c0	hua_TRINITY_DN140803_c0_g2	hua_TRINITY_DN140803_c0_g2_129	hDN140803_c0_g2_129	44.643
32537	ye_TRINITY_DN123534_c0	ye_TRINITY_DN123534_c0_g1	ye_TRINITY_DN123534_c0_g1_943	yDN123534_c0_g1_943	45.47
32536	ye_TRINITY_DN123534_c0	ye_TRINITY_DN123534_c0_g1	ye_TRINITY_DN123534_c0_g1_941	yDN123534_c0_g1_941	45.47
37237	ye_TRINITY_DN134635_c1	ye_TRINITY_DN134635_c1_g2	ye_TRINITY_DN134635_c1_g2_838	yDN134635_c1_g2_838	45.47
35897	ye_TRINITY_DN131772_c4	ye_TRINITY_DN131772_c4_g1	ye_TRINITY_DN131772_c4_g1_597	yDN131772_c4_g1_597	45.47
37239	ye_TRINITY_DN134635_c1	ye_TRINITY_DN134635_c1_g2	ye_TRINITY_DN134635_c1_g2_951	yDN134635_c1_g2_951	45.47
1534	dou_TRINITY_DN49983_c1	dou_TRINITY_DN49983_c1_g1	dou_TRINITY_DN49983_c1_g1_1954	dDN49983_c1_g1_1954	45.47
1347	dou_TRINITY_DN49098_c1	dou_TRINITY_DN49098_c1_g1	dou_TRINITY_DN49098_c1_g1_1560	dDN49098_c1_g1_1560	45.47
1538	dou_TRINITY_DN49983_c1	dou_TRINITY_DN49983_c1_g1	dou_TRINITY_DN49983_c1_g1_2139	dDN49983_c1_g1_2139	45.47
1535	dou_TRINITY_DN49983_c1	dou_TRINITY_DN49983_c1_g1	dou_TRINITY_DN49983_c1_g1_2108	dDN49983_c1_g1_2108	45.47
1537	dou_TRINITY_DN49983_c1	dou_TRINITY_DN49983_c1_g1	dou_TRINITY_DN49983_c1_g1_2138	dDN49983_c1_g1_2138	45.47
204	dou_TRINITY_DN32327_c0	dou_TRINITY_DN32327_c0_g2	dou_TRINITY_DN32327_c0_g2_288	dDN32327_c0_g2_288	45.47
27088	hua_TRINITY_DN154002_c2	hua_TRINITY_DN154002_c2_g1	hua_TRINITY_DN154002_c2_g1_1054	hDN154002_c2_g1_1054	45.47
27091	hua_TRINITY_DN154002_c2	hua_TRINITY_DN154002_c2_g1	hua_TRINITY_DN154002_c2_g1_1125	hDN154002_c2_g1_1125	45.47
4687	dou_TRINITY_DN56231_c3	dou_TRINITY_DN56231_c3_g1	dou_TRINITY_DN56231_c3_g1_41	dDN56231_c3_g1_41	45.47
35972	ye_TRINITY_DN131910_c0	ye_TRINITY_DN131910_c0_g1	ye_TRINITY_DN131910_c0_g1_398	yDN131910_c0_g1_398	45.47
27090	hua_TRINITY_DN154002_c2	hua_TRINITY_DN154002_c2_g1	hua_TRINITY_DN154002_c2_g1_1068	hDN154002_c2_g1_1068	45.47
27092	hua_TRINITY_DN154002_c2	hua_TRINITY_DN154002_c2_g1	hua_TRINITY_DN154002_c2_g1_1839	hDN154002_c2_g1_1839	45.47
1536	dou_TRINITY_DN49983_c1	dou_TRINITY_DN49983_c1_g1	dou_TRINITY_DN49983_c1_g1_2118	dDN49983_c1_g1_2118	45.47
13483	hua_TRINITY_DN127218_c3	hua_TRINITY_DN127218_c3_g1	hua_TRINITY_DN127218_c3_g1_592	hDN127218_c3_g1_592	45.47
36245	ye_TRINITY_DN132456_c1	ye_TRINITY_DN132456_c1_g1	ye_TRINITY_DN132456_c1_g1_2240	yDN132456_c1_g1_2240	45.47
27089	hua_TRINITY_DN154002_c2	hua_TRINITY_DN154002_c2_g1	hua_TRINITY_DN154002_c2_g1_1055	hDN154002_c2_g1_1055	45.47
32535	ye_TRINITY_DN123534_c0	ye_TRINITY_DN123534_c0_g1	ye_TRINITY_DN123534_c0_g1_852	yDN123534_c0_g1_852	45.47
13482	hua_TRINITY_DN127218_c3	hua_TRINITY_DN127218_c3_g1	hua_TRINITY_DN127218_c3_g1_591	hDN127218_c3_g1_591	45.47
37238	ye_TRINITY_DN134635_c1	ye_TRINITY_DN134635_c1_g2	ye_TRINITY_DN134635_c1_g2_884	yDN134635_c1_g2_884	45.47
32538	ye_TRINITY_DN123534_c0	ye_TRINITY_DN123534_c0_g1	ye_TRINITY_DN123534_c0_g1_968	yDN123534_c0_g1_968	45.47
37779	ye_TRINITY_DN135994_c1	ye_TRINITY_DN135994_c1_g3	ye_TRINITY_DN135994_c1_g3_212	yDN135994_c1_g3_212	45.47
24163	hua_TRINITY_DN149321_c0	hua_TRINITY_DN149321_c0_g2	hua_TRINITY_DN149321_c0_g2_513	hDN149321_c0_g2_513	45.47
36244	ye_TRINITY_DN132456_c1	ye_TRINITY_DN132456_c1_g1	ye_TRINITY_DN132456_c1_g1_2205	yDN132456_c1_g1_2205	45.47
203	dou_TRINITY_DN32327_c0	dou_TRINITY_DN32327_c0_g2	dou_TRINITY_DN32327_c0_g2_246	dDN32327_c0_g2_246	45.47
2567	dou_TRINITY_DN52813_c1	dou_TRINITY_DN52813_c1_g1	dou_TRINITY_DN52813_c1_g1_964	dDN52813_c1_g1_964	45.47
27093	hua_TRINITY_DN154002_c2	hua_TRINITY_DN154002_c2_g1	hua_TRINITY_DN154002_c2_g1_1868	hDN154002_c2_g1_1868	45.47
11697	hua_TRINITY_DN123346_c0	hua_TRINITY_DN123346_c0_g1	hua_TRINITY_DN123346_c0_g1_1222	hDN123346_c0_g1_1222	46.297
49071	ye_TRINITY_DN156391_c4	ye_TRINITY_DN156391_c4_g1	ye_TRINITY_DN156391_c4_g1_187	yDN156391_c4_g1_187	46.297
49072	ye_TRINITY_DN156391_c4	ye_TRINITY_DN156391_c4_g1	ye_TRINITY_DN156391_c4_g1_224	yDN156391_c4_g1_224	46.297
13861	hua_TRINITY_DN128161_c0	hua_TRINITY_DN128161_c0_g1	hua_TRINITY_DN128161_c0_g1_597	hDN128161_c0_g1_597	46.297
22846	hua_TRINITY_DN146798_c0	hua_TRINITY_DN146798_c0_g1	hua_TRINITY_DN146798_c0_g1_2916	hDN146798_c0_g1_2916	46.297
49069	ye_TRINITY_DN156391_c4	ye_TRINITY_DN156391_c4_g1	ye_TRINITY_DN156391_c4_g1_167	yDN156391_c4_g1_167	46.297
40267	ye_TRINITY_DN141328_c3	ye_TRINITY_DN141328_c3_g2	ye_TRINITY_DN141328_c3_g2_2221	yDN141328_c3_g2_2221	46.297
40650	ye_TRINITY_DN142320_c1	ye_TRINITY_DN142320_c1_g1	ye_TRINITY_DN142320_c1_g1_809	yDN142320_c1_g1_809	46.297
11698	hua_TRINITY_DN123346_c0	hua_TRINITY_DN123346_c0_g1	hua_TRINITY_DN123346_c0_g1_1335	hDN123346_c0_g1_1335	46.297
45157	ye_TRINITY_DN151106_c2	ye_TRINITY_DN151106_c2_g1	ye_TRINITY_DN151106_c2_g1_322	yDN151106_c2_g1_322	46.297
13859	hua_TRINITY_DN128161_c0	hua_TRINITY_DN128161_c0_g1	hua_TRINITY_DN128161_c0_g1_523	hDN128161_c0_g1_523	46.297
23372	hua_TRINITY_DN147956_c2	hua_TRINITY_DN147956_c2_g3	hua_TRINITY_DN147956_c2_g3_493	hDN147956_c2_g3_493	46.297
40268	ye_TRINITY_DN141328_c3	ye_TRINITY_DN141328_c3_g2	ye_TRINITY_DN141328_c3_g2_2224	yDN141328_c3_g2_2224	47.123
22847	hua_TRINITY_DN146798_c0	hua_TRINITY_DN146798_c0_g1	hua_TRINITY_DN146798_c0_g1_2970	hDN146798_c0_g1_2970	47.123
40265	ye_TRINITY_DN141328_c3	ye_TRINITY_DN141328_c3_g2	ye_TRINITY_DN141328_c3_g2_2197	yDN141328_c3_g2_2197	47.123
40266	ye_TRINITY_DN141328_c3	ye_TRINITY_DN141328_c3_g2	ye_TRINITY_DN141328_c3_g2_2213	yDN141328_c3_g2_2213	47.123
49070	ye_TRINITY_DN156391_c4	ye_TRINITY_DN156391_c4_g1	ye_TRINITY_DN156391_c4_g1_170	yDN156391_c4_g1_170	47.123
37769	ye_TRINITY_DN135971_c0	ye_TRINITY_DN135971_c0_g2	ye_TRINITY_DN135971_c0_g2_968	yDN135971_c0_g2_968	47.123
2186	dou_TRINITY_DN52034_c1	dou_TRINITY_DN52034_c1_g1	dou_TRINITY_DN52034_c1_g1_617	dDN52034_c1_g1_617	47.123
2185	dou_TRINITY_DN52034_c1	dou_TRINITY_DN52034_c1_g1	dou_TRINITY_DN52034_c1_g1_555	dDN52034_c1_g1_555	47.123
37764	ye_TRINITY_DN135971_c0	ye_TRINITY_DN135971_c0_g2	ye_TRINITY_DN135971_c0_g2_559	yDN135971_c0_g2_559	47.123
37766	ye_TRINITY_DN135971_c0	ye_TRINITY_DN135971_c0_g2	ye_TRINITY_DN135971_c0_g2_581	yDN135971_c0_g2_581	47.123
37773	ye_TRINITY_DN135971_c0	ye_TRINITY_DN135971_c0_g2	ye_TRINITY_DN135971_c0_g2_1355	yDN135971_c0_g2_1355	47.123
37763	ye_TRINITY_DN135971_c0	ye_TRINITY_DN135971_c0_g2	ye_TRINITY_DN135971_c0_g2_539	yDN135971_c0_g2_539	47.123
37772	ye_TRINITY_DN135971_c0	ye_TRINITY_DN135971_c0_g2	ye_TRINITY_DN135971_c0_g2_1351	yDN135971_c0_g2_1351	47.123
37767	ye_TRINITY_DN135971_c0	ye_TRINITY_DN135971_c0_g2	ye_TRINITY_DN135971_c0_g2_619	yDN135971_c0_g2_619	47.123
37771	ye_TRINITY_DN135971_c0	ye_TRINITY_DN135971_c0_g2	ye_TRINITY_DN135971_c0_g2_1024	yDN135971_c0_g2_1024	47.123
37770	ye_TRINITY_DN135971_c0	ye_TRINITY_DN135971_c0_g2	ye_TRINITY_DN135971_c0_g2_1008	yDN135971_c0_g2_1008	47.123
40264	ye_TRINITY_DN141328_c3	ye_TRINITY_DN141328_c3_g2	ye_TRINITY_DN141328_c3_g2_2158	yDN141328_c3_g2_2158	47.123
35599	ye_TRINITY_DN131066_c1	ye_TRINITY_DN131066_c1_g1	ye_TRINITY_DN131066_c1_g1_215	yDN131066_c1_g1_215	47.95
26598	hua_TRINITY_DN153281_c2	hua_TRINITY_DN153281_c2_g1	hua_TRINITY_DN153281_c2_g1_1095	hDN153281_c2_g1_1095	47.95
46482	ye_TRINITY_DN153229_c1	ye_TRINITY_DN153229_c1_g2	ye_TRINITY_DN153229_c1_g2_157	yDN153229_c1_g2_157	47.95
26921	hua_TRINITY_DN153752_c1	hua_TRINITY_DN153752_c1_g2	hua_TRINITY_DN153752_c1_g2_1079	hDN153752_c1_g2_1079	47.95
38554	ye_TRINITY_DN137681_c2	ye_TRINITY_DN137681_c2_g2	ye_TRINITY_DN137681_c2_g2_362	yDN137681_c2_g2_362	47.95
13949	hua_TRINITY_DN128233_c1	hua_TRINITY_DN128233_c1_g2	hua_TRINITY_DN128233_c1_g2_40	hDN128233_c1_g2_40	47.95
33881	ye_TRINITY_DN127665_c1	ye_TRINITY_DN127665_c1_g1	ye_TRINITY_DN127665_c1_g1_954	yDN127665_c1_g1_954	47.95
16160	hua_TRINITY_DN132936_c2	hua_TRINITY_DN132936_c2_g3	hua_TRINITY_DN132936_c2_g3_898	hDN132936_c2_g3_898	47.95
21322	hua_TRINITY_DN144072_c4	hua_TRINITY_DN144072_c4_g1	hua_TRINITY_DN144072_c4_g1_358	hDN144072_c4_g1_358	47.95
5989	dou_TRINITY_DN58154_c1	dou_TRINITY_DN58154_c1_g4	dou_TRINITY_DN58154_c1_g4_1035	dDN58154_c1_g4_1035	47.95
33882	ye_TRINITY_DN127665_c1	ye_TRINITY_DN127665_c1_g1	ye_TRINITY_DN127665_c1_g1_1075	yDN127665_c1_g1_1075	47.95
16161	hua_TRINITY_DN132936_c2	hua_TRINITY_DN132936_c2_g3	hua_TRINITY_DN132936_c2_g3_982	hDN132936_c2_g3_982	47.95
16162	hua_TRINITY_DN132936_c2	hua_TRINITY_DN132936_c2_g3	hua_TRINITY_DN132936_c2_g3_993	hDN132936_c2_g3_993	47.95
37032	ye_TRINITY_DN134207_c3	ye_TRINITY_DN134207_c3_g1	ye_TRINITY_DN134207_c3_g1_86	yDN134207_c3_g1_86	47.95
13950	hua_TRINITY_DN128233_c1	hua_TRINITY_DN128233_c1_g2	hua_TRINITY_DN128233_c1_g2_91	hDN128233_c1_g2_91	47.95
37033	ye_TRINITY_DN134207_c3	ye_TRINITY_DN134207_c3_g1	ye_TRINITY_DN134207_c3_g1_129	yDN134207_c3_g1_129	47.95
35600	ye_TRINITY_DN131066_c1	ye_TRINITY_DN131066_c1_g1	ye_TRINITY_DN131066_c1_g1_752	yDN131066_c1_g1_752	47.95
5986	dou_TRINITY_DN58154_c1	dou_TRINITY_DN58154_c1_g4	dou_TRINITY_DN58154_c1_g4_933	dDN58154_c1_g4_933	47.95
35601	ye_TRINITY_DN131066_c1	ye_TRINITY_DN131066_c1_g1	ye_TRINITY_DN131066_c1_g1_859	yDN131066_c1_g1_859	47.95
5984	dou_TRINITY_DN58154_c1	dou_TRINITY_DN58154_c1_g4	dou_TRINITY_DN58154_c1_g4_924	dDN58154_c1_g4_924	47.95
5985	dou_TRINITY_DN58154_c1	dou_TRINITY_DN58154_c1_g4	dou_TRINITY_DN58154_c1_g4_930	dDN58154_c1_g4_930	47.95
716	dou_TRINITY_DN43751_c0	dou_TRINITY_DN43751_c0_g1	dou_TRINITY_DN43751_c0_g1_138	dDN43751_c0_g1_138	47.95
33880	ye_TRINITY_DN127665_c1	ye_TRINITY_DN127665_c1_g1	ye_TRINITY_DN127665_c1_g1_881	yDN127665_c1_g1_881	47.95
45265	ye_TRINITY_DN151240_c1	ye_TRINITY_DN151240_c1_g1	ye_TRINITY_DN151240_c1_g1_815	yDN151240_c1_g1_815	47.95
32521	ye_TRINITY_DN123396_c0	ye_TRINITY_DN123396_c0_g1	ye_TRINITY_DN123396_c0_g1_419	yDN123396_c0_g1_419	47.95
1722	dou_TRINITY_DN50719_c0	dou_TRINITY_DN50719_c0_g1	dou_TRINITY_DN50719_c0_g1_1503	dDN50719_c0_g1_1503	47.95
33466	ye_TRINITY_DN126757_c0	ye_TRINITY_DN126757_c0_g1	ye_TRINITY_DN126757_c0_g1_106	yDN126757_c0_g1_106	47.95
18132	hua_TRINITY_DN137652_c0	hua_TRINITY_DN137652_c0_g1	hua_TRINITY_DN137652_c0_g1_128	hDN137652_c0_g1_128	47.95
20878	hua_TRINITY_DN143317_c0	hua_TRINITY_DN143317_c0_g1	hua_TRINITY_DN143317_c0_g1_126	hDN143317_c0_g1_126	47.95
18133	hua_TRINITY_DN137652_c0	hua_TRINITY_DN137652_c0_g1	hua_TRINITY_DN137652_c0_g1_169	hDN137652_c0_g1_169	47.95
1489	dou_TRINITY_DN49836_c0	dou_TRINITY_DN49836_c0_g1	dou_TRINITY_DN49836_c0_g1_1349	dDN49836_c0_g1_1349	47.95
1490	dou_TRINITY_DN49836_c0	dou_TRINITY_DN49836_c0_g1	dou_TRINITY_DN49836_c0_g1_1394	dDN49836_c0_g1_1394	47.95
33875	ye_TRINITY_DN127641_c0	ye_TRINITY_DN127641_c0_g1	ye_TRINITY_DN127641_c0_g1_816	yDN127641_c0_g1_816	47.95
1486	dou_TRINITY_DN49836_c0	dou_TRINITY_DN49836_c0_g1	dou_TRINITY_DN49836_c0_g1_1211	dDN49836_c0_g1_1211	47.95
33874	ye_TRINITY_DN127641_c0	ye_TRINITY_DN127641_c0_g1	ye_TRINITY_DN127641_c0_g1_815	yDN127641_c0_g1_815	47.95
1488	dou_TRINITY_DN49836_c0	dou_TRINITY_DN49836_c0_g1	dou_TRINITY_DN49836_c0_g1_1277	dDN49836_c0_g1_1277	47.95
43005	ye_TRINITY_DN146982_c2	ye_TRINITY_DN146982_c2_g2	ye_TRINITY_DN146982_c2_g2_564	yDN146982_c2_g2_564	47.95
12987	hua_TRINITY_DN126225_c3	hua_TRINITY_DN126225_c3_g1	hua_TRINITY_DN126225_c3_g1_289	hDN126225_c3_g1_289	47.95
1487	dou_TRINITY_DN49836_c0	dou_TRINITY_DN49836_c0_g1	dou_TRINITY_DN49836_c0_g1_1268	dDN49836_c0_g1_1268	47.95
33873	ye_TRINITY_DN127641_c0	ye_TRINITY_DN127641_c0_g1	ye_TRINITY_DN127641_c0_g1_770	yDN127641_c0_g1_770	47.95
45332	ye_TRINITY_DN151439_c1	ye_TRINITY_DN151439_c1_g1	ye_TRINITY_DN151439_c1_g1_346	yDN151439_c1_g1_346	47.95
1061	dou_TRINITY_DN46904_c0	dou_TRINITY_DN46904_c0_g1	dou_TRINITY_DN46904_c0_g1_1517	dDN46904_c0_g1_1517	48.776
908	dou_TRINITY_DN45762_c0	dou_TRINITY_DN45762_c0_g1	dou_TRINITY_DN45762_c0_g1_576	dDN45762_c0_g1_576	49.603
11409	hua_TRINITY_DN122676_c0	hua_TRINITY_DN122676_c0_g1	hua_TRINITY_DN122676_c0_g1_258	hDN122676_c0_g1_258	50.429
37976	ye_TRINITY_DN136490_c0	ye_TRINITY_DN136490_c0_g1	ye_TRINITY_DN136490_c0_g1_808	yDN136490_c0_g1_808	50.429
38827	ye_TRINITY_DN138289_c0	ye_TRINITY_DN138289_c0_g1	ye_TRINITY_DN138289_c0_g1_53	yDN138289_c0_g1_53	50.429
622	dou_TRINITY_DN42182_c0	dou_TRINITY_DN42182_c0_g2	dou_TRINITY_DN42182_c0_g2_15	dDN42182_c0_g2_15	50.429
45776	ye_TRINITY_DN152033_c2	ye_TRINITY_DN152033_c2_g2	ye_TRINITY_DN152033_c2_g2_442	yDN152033_c2_g2_442	50.429
37975	ye_TRINITY_DN136490_c0	ye_TRINITY_DN136490_c0_g1	ye_TRINITY_DN136490_c0_g1_390	yDN136490_c0_g1_390	50.429
20087	hua_TRINITY_DN141971_c0	hua_TRINITY_DN141971_c0_g3	hua_TRINITY_DN141971_c0_g3_281	hDN141971_c0_g3_281	50.429
3168	dou_TRINITY_DN53853_c2	dou_TRINITY_DN53853_c2_g3	dou_TRINITY_DN53853_c2_g3_204	dDN53853_c2_g3_204	50.429
20086	hua_TRINITY_DN141971_c0	hua_TRINITY_DN141971_c0_g3	hua_TRINITY_DN141971_c0_g3_202	hDN141971_c0_g3_202	50.429
46044	ye_TRINITY_DN152464_c2	ye_TRINITY_DN152464_c2_g2	ye_TRINITY_DN152464_c2_g2_635	yDN152464_c2_g2_635	50.429
46043	ye_TRINITY_DN152464_c2	ye_TRINITY_DN152464_c2_g2	ye_TRINITY_DN152464_c2_g2_604	yDN152464_c2_g2_604	50.429
4746	dou_TRINITY_DN56363_c1	dou_TRINITY_DN56363_c1_g2	dou_TRINITY_DN56363_c1_g2_1051	dDN56363_c1_g2_1051	50.429
38782	ye_TRINITY_DN138130_c0	ye_TRINITY_DN138130_c0_g1	ye_TRINITY_DN138130_c0_g1_1333	yDN138130_c0_g1_1333	50.429
3167	dou_TRINITY_DN53853_c2	dou_TRINITY_DN53853_c2_g3	dou_TRINITY_DN53853_c2_g3_153	dDN53853_c2_g3_153	50.429
46042	ye_TRINITY_DN152464_c2	ye_TRINITY_DN152464_c2_g2	ye_TRINITY_DN152464_c2_g2_568	yDN152464_c2_g2_568	50.429
20085	hua_TRINITY_DN141971_c0	hua_TRINITY_DN141971_c0_g3	hua_TRINITY_DN141971_c0_g3_199	hDN141971_c0_g3_199	50.429
16363	hua_TRINITY_DN133387_c0	hua_TRINITY_DN133387_c0_g1	hua_TRINITY_DN133387_c0_g1_496	hDN133387_c0_g1_496	50.429
3166	dou_TRINITY_DN53853_c2	dou_TRINITY_DN53853_c2_g3	dou_TRINITY_DN53853_c2_g3_138	dDN53853_c2_g3_138	50.429
46041	ye_TRINITY_DN152464_c2	ye_TRINITY_DN152464_c2_g2	ye_TRINITY_DN152464_c2_g2_550	yDN152464_c2_g2_550	50.429
5389	dou_TRINITY_DN57256_c4	dou_TRINITY_DN57256_c4_g1	dou_TRINITY_DN57256_c4_g1_2020	dDN57256_c4_g1_2020	52.083
5386	dou_TRINITY_DN57256_c4	dou_TRINITY_DN57256_c4_g1	dou_TRINITY_DN57256_c4_g1_1013	dDN57256_c4_g1_1013	52.083
5387	dou_TRINITY_DN57256_c4	dou_TRINITY_DN57256_c4_g1	dou_TRINITY_DN57256_c4_g1_2008	dDN57256_c4_g1_2008	52.083
5388	dou_TRINITY_DN57256_c4	dou_TRINITY_DN57256_c4_g1	dou_TRINITY_DN57256_c4_g1_2018	dDN57256_c4_g1_2018	52.083
44048	ye_TRINITY_DN149053_c2	ye_TRINITY_DN149053_c2_g1	ye_TRINITY_DN149053_c2_g1_1077	yDN149053_c2_g1_1077	52.083
5385	dou_TRINITY_DN57256_c4	dou_TRINITY_DN57256_c4_g1	dou_TRINITY_DN57256_c4_g1_948	dDN57256_c4_g1_948	52.083
31945	ye_TRINITY_DN118069_c0	ye_TRINITY_DN118069_c0_g1	ye_TRINITY_DN118069_c0_g1_480	yDN118069_c0_g1_480	52.909
17025	hua_TRINITY_DN134931_c0	hua_TRINITY_DN134931_c0_g1	hua_TRINITY_DN134931_c0_g1_1708	hDN134931_c0_g1_1708	52.909
43107	ye_TRINITY_DN147121_c0	ye_TRINITY_DN147121_c0_g1	ye_TRINITY_DN147121_c0_g1_479	yDN147121_c0_g1_479	52.909
17024	hua_TRINITY_DN134931_c0	hua_TRINITY_DN134931_c0_g1	hua_TRINITY_DN134931_c0_g1_1452	hDN134931_c0_g1_1452	52.909
576	dou_TRINITY_DN41390_c0	dou_TRINITY_DN41390_c0_g1	dou_TRINITY_DN41390_c0_g1_755	dDN41390_c0_g1_755	52.909
17026	hua_TRINITY_DN134931_c0	hua_TRINITY_DN134931_c0_g1	hua_TRINITY_DN134931_c0_g1_1734	hDN134931_c0_g1_1734	52.909
575	dou_TRINITY_DN41390_c0	dou_TRINITY_DN41390_c0_g1	dou_TRINITY_DN41390_c0_g1_549	dDN41390_c0_g1_549	52.909
31940	ye_TRINITY_DN118069_c0	ye_TRINITY_DN118069_c0_g1	ye_TRINITY_DN118069_c0_g1_390	yDN118069_c0_g1_390	52.909
574	dou_TRINITY_DN41390_c0	dou_TRINITY_DN41390_c0_g1	dou_TRINITY_DN41390_c0_g1_387	dDN41390_c0_g1_387	52.909
43108	ye_TRINITY_DN147121_c0	ye_TRINITY_DN147121_c0_g1	ye_TRINITY_DN147121_c0_g1_480	yDN147121_c0_g1_480	52.909
43109	ye_TRINITY_DN147121_c0	ye_TRINITY_DN147121_c0_g1	ye_TRINITY_DN147121_c0_g1_498	yDN147121_c0_g1_498	52.909
43104	ye_TRINITY_DN147121_c0	ye_TRINITY_DN147121_c0_g1	ye_TRINITY_DN147121_c0_g1_451	yDN147121_c0_g1_451	52.909
29263	hua_TRINITY_DN156853_c0	hua_TRINITY_DN156853_c0_g1	hua_TRINITY_DN156853_c0_g1_957	hDN156853_c0_g1_957	53.736
9895	hua_TRINITY_DN119460_c6	hua_TRINITY_DN119460_c6_g1	hua_TRINITY_DN119460_c6_g1_1912	hDN119460_c6_g1_1912	53.736
9896	hua_TRINITY_DN119460_c6	hua_TRINITY_DN119460_c6_g1	hua_TRINITY_DN119460_c6_g1_1916	hDN119460_c6_g1_1916	53.736
29264	hua_TRINITY_DN156853_c0	hua_TRINITY_DN156853_c0_g1	hua_TRINITY_DN156853_c0_g1_958	hDN156853_c0_g1_958	53.736
16491	hua_TRINITY_DN133754_c0	hua_TRINITY_DN133754_c0_g1	hua_TRINITY_DN133754_c0_g1_65	hDN133754_c0_g1_65	53.736
16490	hua_TRINITY_DN133754_c0	hua_TRINITY_DN133754_c0_g1	hua_TRINITY_DN133754_c0_g1_51	hDN133754_c0_g1_51	53.736
62	dou_TRINITY_DN22676_c0	dou_TRINITY_DN22676_c0_g1	dou_TRINITY_DN22676_c0_g1_121	dDN22676_c0_g1_121	53.736
42444	ye_TRINITY_DN146035_c5	ye_TRINITY_DN146035_c5_g1	ye_TRINITY_DN146035_c5_g1_833	yDN146035_c5_g1_833	53.736
42445	ye_TRINITY_DN146035_c5	ye_TRINITY_DN146035_c5_g1	ye_TRINITY_DN146035_c5_g1_948	yDN146035_c5_g1_948	53.736
42446	ye_TRINITY_DN146035_c5	ye_TRINITY_DN146035_c5_g1	ye_TRINITY_DN146035_c5_g1_1062	yDN146035_c5_g1_1062	53.736
42443	ye_TRINITY_DN146035_c5	ye_TRINITY_DN146035_c5_g1	ye_TRINITY_DN146035_c5_g1_832	yDN146035_c5_g1_832	53.736
61	dou_TRINITY_DN22676_c0	dou_TRINITY_DN22676_c0_g1	dou_TRINITY_DN22676_c0_g1_72	dDN22676_c0_g1_72	53.736
37946	ye_TRINITY_DN136413_c0	ye_TRINITY_DN136413_c0_g1	ye_TRINITY_DN136413_c0_g1_1533	yDN136413_c0_g1_1533	54.562
37943	ye_TRINITY_DN136413_c0	ye_TRINITY_DN136413_c0_g1	ye_TRINITY_DN136413_c0_g1_531	yDN136413_c0_g1_531	54.562
37945	ye_TRINITY_DN136413_c0	ye_TRINITY_DN136413_c0_g1	ye_TRINITY_DN136413_c0_g1_1524	yDN136413_c0_g1_1524	54.562
37944	ye_TRINITY_DN136413_c0	ye_TRINITY_DN136413_c0_g1	ye_TRINITY_DN136413_c0_g1_1490	yDN136413_c0_g1_1490	54.562
37942	ye_TRINITY_DN136413_c0	ye_TRINITY_DN136413_c0_g1	ye_TRINITY_DN136413_c0_g1_509	yDN136413_c0_g1_509	54.562
37948	ye_TRINITY_DN136413_c0	ye_TRINITY_DN136413_c0_g1	ye_TRINITY_DN136413_c0_g1_1594	yDN136413_c0_g1_1594	54.562
37947	ye_TRINITY_DN136413_c0	ye_TRINITY_DN136413_c0_g1	ye_TRINITY_DN136413_c0_g1_1562	yDN136413_c0_g1_1562	54.562
17892	hua_TRINITY_DN137161_c0	hua_TRINITY_DN137161_c0_g2	hua_TRINITY_DN137161_c0_g2_231	hDN137161_c0_g2_231	54.562
45800	ye_TRINITY_DN152039_c1	ye_TRINITY_DN152039_c1_g1	ye_TRINITY_DN152039_c1_g1_256	yDN152039_c1_g1_256	55.389
45801	ye_TRINITY_DN152039_c1	ye_TRINITY_DN152039_c1_g1	ye_TRINITY_DN152039_c1_g1_259	yDN152039_c1_g1_259	55.389
49332	ye_TRINITY_DN156541_c3	ye_TRINITY_DN156541_c3_g3	ye_TRINITY_DN156541_c3_g3_249	yDN156541_c3_g3_249	55.389
49336	ye_TRINITY_DN156541_c3	ye_TRINITY_DN156541_c3_g3	ye_TRINITY_DN156541_c3_g3_2447	yDN156541_c3_g3_2447	55.389
45802	ye_TRINITY_DN152039_c1	ye_TRINITY_DN152039_c1_g1	ye_TRINITY_DN152039_c1_g1_324	yDN152039_c1_g1_324	55.389
49334	ye_TRINITY_DN156541_c3	ye_TRINITY_DN156541_c3_g3	ye_TRINITY_DN156541_c3_g3_313	yDN156541_c3_g3_313	55.389
10729	hua_TRINITY_DN121189_c5	hua_TRINITY_DN121189_c5_g2	hua_TRINITY_DN121189_c5_g2_248	hDN121189_c5_g2_248	55.389
10730	hua_TRINITY_DN121189_c5	hua_TRINITY_DN121189_c5_g2	hua_TRINITY_DN121189_c5_g2_364	hDN121189_c5_g2_364	55.389
49337	ye_TRINITY_DN156541_c3	ye_TRINITY_DN156541_c3_g3	ye_TRINITY_DN156541_c3_g3_2455	yDN156541_c3_g3_2455	55.389
49333	ye_TRINITY_DN156541_c3	ye_TRINITY_DN156541_c3_g3	ye_TRINITY_DN156541_c3_g3_300	yDN156541_c3_g3_300	55.389
49338	ye_TRINITY_DN156541_c3	ye_TRINITY_DN156541_c3_g3	ye_TRINITY_DN156541_c3_g3_2461	yDN156541_c3_g3_2461	55.389
49339	ye_TRINITY_DN156541_c3	ye_TRINITY_DN156541_c3_g3	ye_TRINITY_DN156541_c3_g3_2494	yDN156541_c3_g3_2494	55.389
43050	ye_TRINITY_DN147029_c0	ye_TRINITY_DN147029_c0_g1	ye_TRINITY_DN147029_c0_g1_601	yDN147029_c0_g1_601	56.215
43045	ye_TRINITY_DN147029_c0	ye_TRINITY_DN147029_c0_g1	ye_TRINITY_DN147029_c0_g1_181	yDN147029_c0_g1_181	56.215
43052	ye_TRINITY_DN147029_c0	ye_TRINITY_DN147029_c0_g1	ye_TRINITY_DN147029_c0_g1_1312	yDN147029_c0_g1_1312	56.215
43047	ye_TRINITY_DN147029_c0	ye_TRINITY_DN147029_c0_g1	ye_TRINITY_DN147029_c0_g1_242	yDN147029_c0_g1_242	56.215
10955	hua_TRINITY_DN121649_c0	hua_TRINITY_DN121649_c0_g2	hua_TRINITY_DN121649_c0_g2_946	hDN121649_c0_g2_946	56.215
43051	ye_TRINITY_DN147029_c0	ye_TRINITY_DN147029_c0_g1	ye_TRINITY_DN147029_c0_g1_608	yDN147029_c0_g1_608	56.215
43046	ye_TRINITY_DN147029_c0	ye_TRINITY_DN147029_c0_g1	ye_TRINITY_DN147029_c0_g1_192	yDN147029_c0_g1_192	56.215
43049	ye_TRINITY_DN147029_c0	ye_TRINITY_DN147029_c0_g1	ye_TRINITY_DN147029_c0_g1_314	yDN147029_c0_g1_314	56.215
43048	ye_TRINITY_DN147029_c0	ye_TRINITY_DN147029_c0_g1	ye_TRINITY_DN147029_c0_g1_290	yDN147029_c0_g1_290	56.215
40739	ye_TRINITY_DN142452_c3	ye_TRINITY_DN142452_c3_g4	ye_TRINITY_DN142452_c3_g4_331	yDN142452_c3_g4_331	57.042
24234	hua_TRINITY_DN149380_c2	hua_TRINITY_DN149380_c2_g2	hua_TRINITY_DN149380_c2_g2_643	hDN149380_c2_g2_643	57.868
282	dou_TRINITY_DN35646_c0	dou_TRINITY_DN35646_c0_g1	dou_TRINITY_DN35646_c0_g1_863	dDN35646_c0_g1_863	57.868
27634	hua_TRINITY_DN154687_c2	hua_TRINITY_DN154687_c2_g4	hua_TRINITY_DN154687_c2_g4_296	hDN154687_c2_g4_296	57.868
13733	hua_TRINITY_DN127872_c2	hua_TRINITY_DN127872_c2_g1	hua_TRINITY_DN127872_c2_g1_1434	hDN127872_c2_g1_1434	57.868
35982	ye_TRINITY_DN131924_c3	ye_TRINITY_DN131924_c3_g1	ye_TRINITY_DN131924_c3_g1_654	yDN131924_c3_g1_654	57.868
27540	hua_TRINITY_DN154512_c1	hua_TRINITY_DN154512_c1_g1	hua_TRINITY_DN154512_c1_g1_371	hDN154512_c1_g1_371	57.868
24232	hua_TRINITY_DN149380_c2	hua_TRINITY_DN149380_c2_g2	hua_TRINITY_DN149380_c2_g2_414	hDN149380_c2_g2_414	57.868
27537	hua_TRINITY_DN154512_c1	hua_TRINITY_DN154512_c1_g1	hua_TRINITY_DN154512_c1_g1_275	hDN154512_c1_g1_275	57.868
24230	hua_TRINITY_DN149380_c2	hua_TRINITY_DN149380_c2_g2	hua_TRINITY_DN149380_c2_g2_297	hDN149380_c2_g2_297	57.868
33097	ye_TRINITY_DN125833_c2	ye_TRINITY_DN125833_c2_g2	ye_TRINITY_DN125833_c2_g2_541	yDN125833_c2_g2_541	57.868
40738	ye_TRINITY_DN142452_c3	ye_TRINITY_DN142452_c3_g4	ye_TRINITY_DN142452_c3_g4_262	yDN142452_c3_g4_262	57.868
27539	hua_TRINITY_DN154512_c1	hua_TRINITY_DN154512_c1_g1	hua_TRINITY_DN154512_c1_g1_346	hDN154512_c1_g1_346	57.868
1053	dou_TRINITY_DN46763_c0	dou_TRINITY_DN46763_c0_g1	dou_TRINITY_DN46763_c0_g1_664	dDN46763_c0_g1_664	57.868
24229	hua_TRINITY_DN149380_c2	hua_TRINITY_DN149380_c2_g2	hua_TRINITY_DN149380_c2_g2_206	hDN149380_c2_g2_206	57.868
28813	hua_TRINITY_DN156384_c9	hua_TRINITY_DN156384_c9_g1	hua_TRINITY_DN156384_c9_g1_473	hDN156384_c9_g1_473	57.868
28812	hua_TRINITY_DN156384_c9	hua_TRINITY_DN156384_c9_g1	hua_TRINITY_DN156384_c9_g1_386	hDN156384_c9_g1_386	57.868
35981	ye_TRINITY_DN131924_c3	ye_TRINITY_DN131924_c3_g1	ye_TRINITY_DN131924_c3_g1_271	yDN131924_c3_g1_271	57.868
24231	hua_TRINITY_DN149380_c2	hua_TRINITY_DN149380_c2_g2	hua_TRINITY_DN149380_c2_g2_298	hDN149380_c2_g2_298	57.868
24233	hua_TRINITY_DN149380_c2	hua_TRINITY_DN149380_c2_g2	hua_TRINITY_DN149380_c2_g2_642	hDN149380_c2_g2_642	57.868
12788	hua_TRINITY_DN125851_c0	hua_TRINITY_DN125851_c0_g1	hua_TRINITY_DN125851_c0_g1_281	hDN125851_c0_g1_281	57.868
28811	hua_TRINITY_DN156384_c9	hua_TRINITY_DN156384_c9_g1	hua_TRINITY_DN156384_c9_g1_379	hDN156384_c9_g1_379	57.868
27541	hua_TRINITY_DN154512_c1	hua_TRINITY_DN154512_c1_g1	hua_TRINITY_DN154512_c1_g1_432	hDN154512_c1_g1_432	57.868
36841	ye_TRINITY_DN133795_c1	ye_TRINITY_DN133795_c1_g2	ye_TRINITY_DN133795_c1_g2_70	yDN133795_c1_g2_70	57.868
27542	hua_TRINITY_DN154512_c1	hua_TRINITY_DN154512_c1_g1	hua_TRINITY_DN154512_c1_g1_438	hDN154512_c1_g1_438	57.868
27538	hua_TRINITY_DN154512_c1	hua_TRINITY_DN154512_c1_g1	hua_TRINITY_DN154512_c1_g1_288	hDN154512_c1_g1_288	57.868
20362	hua_TRINITY_DN142341_c0	hua_TRINITY_DN142341_c0_g1	hua_TRINITY_DN142341_c0_g1_522	hDN142341_c0_g1_522	57.868
12789	hua_TRINITY_DN125851_c0	hua_TRINITY_DN125851_c0_g1	hua_TRINITY_DN125851_c0_g1_414	hDN125851_c0_g1_414	57.868
17738	hua_TRINITY_DN136822_c1	hua_TRINITY_DN136822_c1_g4	hua_TRINITY_DN136822_c1_g4_727	hDN136822_c1_g4_727	57.868
37917	ye_TRINITY_DN136374_c0	ye_TRINITY_DN136374_c0_g1	ye_TRINITY_DN136374_c0_g1_806	yDN136374_c0_g1_806	57.868
4045	dou_TRINITY_DN55199_c0	dou_TRINITY_DN55199_c0_g1	dou_TRINITY_DN55199_c0_g1_161	dDN55199_c0_g1_161	57.868
10108	hua_TRINITY_DN119825_c3	hua_TRINITY_DN119825_c3_g1	hua_TRINITY_DN119825_c3_g1_400	hDN119825_c3_g1_400	57.868
4046	dou_TRINITY_DN55199_c0	dou_TRINITY_DN55199_c0_g1	dou_TRINITY_DN55199_c0_g1_173	dDN55199_c0_g1_173	57.868
27232	hua_TRINITY_DN154178_c0	hua_TRINITY_DN154178_c0_g1	hua_TRINITY_DN154178_c0_g1_1117	hDN154178_c0_g1_1117	57.868
4044	dou_TRINITY_DN55199_c0	dou_TRINITY_DN55199_c0_g1	dou_TRINITY_DN55199_c0_g1_135	dDN55199_c0_g1_135	57.868
36842	ye_TRINITY_DN133795_c1	ye_TRINITY_DN133795_c1_g2	ye_TRINITY_DN133795_c1_g2_116	yDN133795_c1_g2_116	57.868
37918	ye_TRINITY_DN136374_c0	ye_TRINITY_DN136374_c0_g1	ye_TRINITY_DN136374_c0_g1_894	yDN136374_c0_g1_894	57.868
24282	hua_TRINITY_DN149457_c1	hua_TRINITY_DN149457_c1_g1	hua_TRINITY_DN149457_c1_g1_550	hDN149457_c1_g1_550	57.868
13732	hua_TRINITY_DN127872_c2	hua_TRINITY_DN127872_c2_g1	hua_TRINITY_DN127872_c2_g1_1411	hDN127872_c2_g1_1411	57.868
15423	hua_TRINITY_DN131186_c1	hua_TRINITY_DN131186_c1_g1	hua_TRINITY_DN131186_c1_g1_111	hDN131186_c1_g1_111	57.868
33098	ye_TRINITY_DN125833_c2	ye_TRINITY_DN125833_c2_g2	ye_TRINITY_DN125833_c2_g2_543	yDN125833_c2_g2_543	57.868
13038	hua_TRINITY_DN126321_c1	hua_TRINITY_DN126321_c1_g1	hua_TRINITY_DN126321_c1_g1_140	hDN126321_c1_g1_140	57.868
27233	hua_TRINITY_DN154178_c0	hua_TRINITY_DN154178_c0_g1	hua_TRINITY_DN154178_c0_g1_1153	hDN154178_c0_g1_1153	57.868
27635	hua_TRINITY_DN154687_c2	hua_TRINITY_DN154687_c2_g4	hua_TRINITY_DN154687_c2_g4_410	hDN154687_c2_g4_410	57.868
27231	hua_TRINITY_DN154178_c0	hua_TRINITY_DN154178_c0_g1	hua_TRINITY_DN154178_c0_g1_1113	hDN154178_c0_g1_1113	57.868
33096	ye_TRINITY_DN125833_c2	ye_TRINITY_DN125833_c2_g2	ye_TRINITY_DN125833_c2_g2_536	yDN125833_c2_g2_536	57.868
47297	ye_TRINITY_DN154222_c1	ye_TRINITY_DN154222_c1_g4	ye_TRINITY_DN154222_c1_g4_258	yDN154222_c1_g4_258	59.522
15424	hua_TRINITY_DN131186_c1	hua_TRINITY_DN131186_c1_g1	hua_TRINITY_DN131186_c1_g1_164	hDN131186_c1_g1_164	59.522
14813	hua_TRINITY_DN129878_c1	hua_TRINITY_DN129878_c1_g3	hua_TRINITY_DN129878_c1_g3_587	hDN129878_c1_g3_587	59.522
14812	hua_TRINITY_DN129878_c1	hua_TRINITY_DN129878_c1_g3	hua_TRINITY_DN129878_c1_g3_580	hDN129878_c1_g3_580	59.522
14810	hua_TRINITY_DN129878_c1	hua_TRINITY_DN129878_c1_g3	hua_TRINITY_DN129878_c1_g3_538	hDN129878_c1_g3_538	59.522
14809	hua_TRINITY_DN129878_c1	hua_TRINITY_DN129878_c1_g3	hua_TRINITY_DN129878_c1_g3_509	hDN129878_c1_g3_509	59.522
14811	hua_TRINITY_DN129878_c1	hua_TRINITY_DN129878_c1_g3	hua_TRINITY_DN129878_c1_g3_573	hDN129878_c1_g3_573	59.522
17625	hua_TRINITY_DN136591_c0	hua_TRINITY_DN136591_c0_g1	hua_TRINITY_DN136591_c0_g1_850	hDN136591_c0_g1_850	60.348
44226	ye_TRINITY_DN149429_c0	ye_TRINITY_DN149429_c0_g3	ye_TRINITY_DN149429_c0_g3_831	yDN149429_c0_g3_831	60.348
12438	hua_TRINITY_DN125068_c1	hua_TRINITY_DN125068_c1_g3	hua_TRINITY_DN125068_c1_g3_207	hDN125068_c1_g3_207	60.348
12439	hua_TRINITY_DN125068_c1	hua_TRINITY_DN125068_c1_g3	hua_TRINITY_DN125068_c1_g3_224	hDN125068_c1_g3_224	60.348
44223	ye_TRINITY_DN149429_c0	ye_TRINITY_DN149429_c0_g3	ye_TRINITY_DN149429_c0_g3_368	yDN149429_c0_g3_368	60.348
17623	hua_TRINITY_DN136591_c0	hua_TRINITY_DN136591_c0_g1	hua_TRINITY_DN136591_c0_g1_794	hDN136591_c0_g1_794	60.348
44224	ye_TRINITY_DN149429_c0	ye_TRINITY_DN149429_c0_g3	ye_TRINITY_DN149429_c0_g3_433	yDN149429_c0_g3_433	60.348
17622	hua_TRINITY_DN136591_c0	hua_TRINITY_DN136591_c0_g1	hua_TRINITY_DN136591_c0_g1_769	hDN136591_c0_g1_769	60.348
17624	hua_TRINITY_DN136591_c0	hua_TRINITY_DN136591_c0_g1	hua_TRINITY_DN136591_c0_g1_838	hDN136591_c0_g1_838	60.348
44221	ye_TRINITY_DN149429_c0	ye_TRINITY_DN149429_c0_g3	ye_TRINITY_DN149429_c0_g3_253	yDN149429_c0_g3_253	60.348
44225	ye_TRINITY_DN149429_c0	ye_TRINITY_DN149429_c0_g3	ye_TRINITY_DN149429_c0_g3_688	yDN149429_c0_g3_688	60.348
48800	ye_TRINITY_DN156152_c2	ye_TRINITY_DN156152_c2_g1	ye_TRINITY_DN156152_c2_g1_2348	yDN156152_c2_g1_2348	62.002
28328	hua_TRINITY_DN155646_c0	hua_TRINITY_DN155646_c0_g2	hua_TRINITY_DN155646_c0_g2_2606	hDN155646_c0_g2_2606	62.002
48801	ye_TRINITY_DN156152_c2	ye_TRINITY_DN156152_c2_g1	ye_TRINITY_DN156152_c2_g1_2369	yDN156152_c2_g1_2369	62.002
25267	hua_TRINITY_DN151148_c0	hua_TRINITY_DN151148_c0_g2	hua_TRINITY_DN151148_c0_g2_1465	hDN151148_c0_g2_1465	62.002
25266	hua_TRINITY_DN151148_c0	hua_TRINITY_DN151148_c0_g2	hua_TRINITY_DN151148_c0_g2_1441	hDN151148_c0_g2_1441	62.002
1349	dou_TRINITY_DN49131_c0	dou_TRINITY_DN49131_c0_g1	dou_TRINITY_DN49131_c0_g1_112	dDN49131_c0_g1_112	62.002
25268	hua_TRINITY_DN151148_c0	hua_TRINITY_DN151148_c0_g2	hua_TRINITY_DN151148_c0_g2_1481	hDN151148_c0_g2_1481	62.002
28326	hua_TRINITY_DN155646_c0	hua_TRINITY_DN155646_c0_g2	hua_TRINITY_DN155646_c0_g2_2471	hDN155646_c0_g2_2471	62.002
28327	hua_TRINITY_DN155646_c0	hua_TRINITY_DN155646_c0_g2	hua_TRINITY_DN155646_c0_g2_2515	hDN155646_c0_g2_2515	62.002
25270	hua_TRINITY_DN151148_c0	hua_TRINITY_DN151148_c0_g2	hua_TRINITY_DN151148_c0_g2_1578	hDN151148_c0_g2_1578	62.002
5310	dou_TRINITY_DN57115_c1	dou_TRINITY_DN57115_c1_g2	dou_TRINITY_DN57115_c1_g2_29	dDN57115_c1_g2_29	62.002
25269	hua_TRINITY_DN151148_c0	hua_TRINITY_DN151148_c0_g2	hua_TRINITY_DN151148_c0_g2_1554	hDN151148_c0_g2_1554	62.002
28852	hua_TRINITY_DN156420_c0	hua_TRINITY_DN156420_c0_g1	hua_TRINITY_DN156420_c0_g1_325	hDN156420_c0_g1_325	62.828
17266	hua_TRINITY_DN135643_c3	hua_TRINITY_DN135643_c3_g1	hua_TRINITY_DN135643_c3_g1_514	hDN135643_c3_g1_514	63.655
17268	hua_TRINITY_DN135643_c3	hua_TRINITY_DN135643_c3_g1	hua_TRINITY_DN135643_c3_g1_593	hDN135643_c3_g1_593	63.655
23368	hua_TRINITY_DN147931_c0	hua_TRINITY_DN147931_c0_g2	hua_TRINITY_DN147931_c0_g2_526	hDN147931_c0_g2_526	63.655
42569	ye_TRINITY_DN146284_c1	ye_TRINITY_DN146284_c1_g1	ye_TRINITY_DN146284_c1_g1_476	yDN146284_c1_g1_476	63.655
42566	ye_TRINITY_DN146284_c1	ye_TRINITY_DN146284_c1_g1	ye_TRINITY_DN146284_c1_g1_456	yDN146284_c1_g1_456	63.655
45383	ye_TRINITY_DN151467_c2	ye_TRINITY_DN151467_c2_g1	ye_TRINITY_DN151467_c2_g1_559	yDN151467_c2_g1_559	63.655
17265	hua_TRINITY_DN135643_c3	hua_TRINITY_DN135643_c3_g1	hua_TRINITY_DN135643_c3_g1_480	hDN135643_c3_g1_480	63.655
23367	hua_TRINITY_DN147931_c0	hua_TRINITY_DN147931_c0_g2	hua_TRINITY_DN147931_c0_g2_495	hDN147931_c0_g2_495	63.655
17267	hua_TRINITY_DN135643_c3	hua_TRINITY_DN135643_c3_g1	hua_TRINITY_DN135643_c3_g1_563	hDN135643_c3_g1_563	63.655
45377	ye_TRINITY_DN151467_c2	ye_TRINITY_DN151467_c2_g1	ye_TRINITY_DN151467_c2_g1_93	yDN151467_c2_g1_93	63.655
42565	ye_TRINITY_DN146284_c1	ye_TRINITY_DN146284_c1_g1	ye_TRINITY_DN146284_c1_g1_417	yDN146284_c1_g1_417	63.655
42563	ye_TRINITY_DN146284_c1	ye_TRINITY_DN146284_c1_g1	ye_TRINITY_DN146284_c1_g1_351	yDN146284_c1_g1_351	63.655
45380	ye_TRINITY_DN151467_c2	ye_TRINITY_DN151467_c2_g1	ye_TRINITY_DN151467_c2_g1_454	yDN151467_c2_g1_454	63.655
45381	ye_TRINITY_DN151467_c2	ye_TRINITY_DN151467_c2_g1	ye_TRINITY_DN151467_c2_g1_455	yDN151467_c2_g1_455	63.655
884	dou_TRINITY_DN45392_c0	dou_TRINITY_DN45392_c0_g1	dou_TRINITY_DN45392_c0_g1_731	dDN45392_c0_g1_731	63.655
45379	ye_TRINITY_DN151467_c2	ye_TRINITY_DN151467_c2_g1	ye_TRINITY_DN151467_c2_g1_440	yDN151467_c2_g1_440	64.481
45382	ye_TRINITY_DN151467_c2	ye_TRINITY_DN151467_c2_g1	ye_TRINITY_DN151467_c2_g1_488	yDN151467_c2_g1_488	64.481
23370	hua_TRINITY_DN147931_c0	hua_TRINITY_DN147931_c0_g2	hua_TRINITY_DN147931_c0_g2_589	hDN147931_c0_g2_589	64.481
23366	hua_TRINITY_DN147931_c0	hua_TRINITY_DN147931_c0_g2	hua_TRINITY_DN147931_c0_g2_494	hDN147931_c0_g2_494	64.481
886	dou_TRINITY_DN45392_c0	dou_TRINITY_DN45392_c0_g1	dou_TRINITY_DN45392_c0_g1_795	dDN45392_c0_g1_795	64.481
45378	ye_TRINITY_DN151467_c2	ye_TRINITY_DN151467_c2_g1	ye_TRINITY_DN151467_c2_g1_150	yDN151467_c2_g1_150	64.481
42568	ye_TRINITY_DN146284_c1	ye_TRINITY_DN146284_c1_g1	ye_TRINITY_DN146284_c1_g1_469	yDN146284_c1_g1_469	64.481
23369	hua_TRINITY_DN147931_c0	hua_TRINITY_DN147931_c0_g2	hua_TRINITY_DN147931_c0_g2_582	hDN147931_c0_g2_582	64.481
885	dou_TRINITY_DN45392_c0	dou_TRINITY_DN45392_c0_g1	dou_TRINITY_DN45392_c0_g1_793	dDN45392_c0_g1_793	64.481
24009	hua_TRINITY_DN149048_c0	hua_TRINITY_DN149048_c0_g1	hua_TRINITY_DN149048_c0_g1_94	hDN149048_c0_g1_94	65.308
30769	hua_TRINITY_DN158144_c1	hua_TRINITY_DN158144_c1_g2	hua_TRINITY_DN158144_c1_g2_553	hDN158144_c1_g2_553	65.308
30765	hua_TRINITY_DN158144_c1	hua_TRINITY_DN158144_c1_g2	hua_TRINITY_DN158144_c1_g2_452	hDN158144_c1_g2_452	65.308
30770	hua_TRINITY_DN158144_c1	hua_TRINITY_DN158144_c1_g2	hua_TRINITY_DN158144_c1_g2_562	hDN158144_c1_g2_562	65.308
30771	hua_TRINITY_DN158144_c1	hua_TRINITY_DN158144_c1_g2	hua_TRINITY_DN158144_c1_g2_565	hDN158144_c1_g2_565	65.308
30766	hua_TRINITY_DN158144_c1	hua_TRINITY_DN158144_c1_g2	hua_TRINITY_DN158144_c1_g2_453	hDN158144_c1_g2_453	65.308
360	dou_TRINITY_DN37702_c0	dou_TRINITY_DN37702_c0_g2	dou_TRINITY_DN37702_c0_g2_184	dDN37702_c0_g2_184	66.134
359	dou_TRINITY_DN37702_c0	dou_TRINITY_DN37702_c0_g2	dou_TRINITY_DN37702_c0_g2_182	dDN37702_c0_g2_182	66.134
39012	ye_TRINITY_DN138739_c0	ye_TRINITY_DN138739_c0_g2	ye_TRINITY_DN138739_c0_g2_262	yDN138739_c0_g2_262	66.134
39959	ye_TRINITY_DN140604_c3	ye_TRINITY_DN140604_c3_g1	ye_TRINITY_DN140604_c3_g1_735	yDN140604_c3_g1_735	66.134
38576	ye_TRINITY_DN137751_c0	ye_TRINITY_DN137751_c0_g1	ye_TRINITY_DN137751_c0_g1_1400	yDN137751_c0_g1_1400	66.134
109	dou_TRINITY_DN28297_c0	dou_TRINITY_DN28297_c0_g1	dou_TRINITY_DN28297_c0_g1_86	dDN28297_c0_g1_86	66.134
110	dou_TRINITY_DN28297_c0	dou_TRINITY_DN28297_c0_g1	dou_TRINITY_DN28297_c0_g1_95	dDN28297_c0_g1_95	66.134
41718	ye_TRINITY_DN144474_c2	ye_TRINITY_DN144474_c2_g1	ye_TRINITY_DN144474_c2_g1_610	yDN144474_c2_g1_610	66.134
39964	ye_TRINITY_DN140604_c3	ye_TRINITY_DN140604_c3_g1	ye_TRINITY_DN140604_c3_g1_2021	yDN140604_c3_g1_2021	66.134
41016	ye_TRINITY_DN142881_c2	ye_TRINITY_DN142881_c2_g1	ye_TRINITY_DN142881_c2_g1_109	yDN142881_c2_g1_109	66.134
20428	hua_TRINITY_DN142495_c0	hua_TRINITY_DN142495_c0_g1	hua_TRINITY_DN142495_c0_g1_237	hDN142495_c0_g1_237	66.961
11296	hua_TRINITY_DN122512_c0	hua_TRINITY_DN122512_c0_g2	hua_TRINITY_DN122512_c0_g2_597	hDN122512_c0_g2_597	66.961
20421	hua_TRINITY_DN142495_c0	hua_TRINITY_DN142495_c0_g1	hua_TRINITY_DN142495_c0_g1_82	hDN142495_c0_g1_82	66.961
20424	hua_TRINITY_DN142495_c0	hua_TRINITY_DN142495_c0_g1	hua_TRINITY_DN142495_c0_g1_157	hDN142495_c0_g1_157	66.961
20422	hua_TRINITY_DN142495_c0	hua_TRINITY_DN142495_c0_g1	hua_TRINITY_DN142495_c0_g1_114	hDN142495_c0_g1_114	66.961
11294	hua_TRINITY_DN122512_c0	hua_TRINITY_DN122512_c0_g2	hua_TRINITY_DN122512_c0_g2_537	hDN122512_c0_g2_537	66.961
11295	hua_TRINITY_DN122512_c0	hua_TRINITY_DN122512_c0_g2	hua_TRINITY_DN122512_c0_g2_561	hDN122512_c0_g2_561	66.961
20426	hua_TRINITY_DN142495_c0	hua_TRINITY_DN142495_c0_g1	hua_TRINITY_DN142495_c0_g1_201	hDN142495_c0_g1_201	66.961
42544	ye_TRINITY_DN146231_c2	ye_TRINITY_DN146231_c2_g1	ye_TRINITY_DN146231_c2_g1_494	yDN146231_c2_g1_494	67.787
21741	hua_TRINITY_DN144846_c5	hua_TRINITY_DN144846_c5_g1	hua_TRINITY_DN144846_c5_g1_126	hDN144846_c5_g1_126	68.614
21739	hua_TRINITY_DN144846_c5	hua_TRINITY_DN144846_c5_g1	hua_TRINITY_DN144846_c5_g1_100	hDN144846_c5_g1_100	68.614
21740	hua_TRINITY_DN144846_c5	hua_TRINITY_DN144846_c5_g1	hua_TRINITY_DN144846_c5_g1_107	hDN144846_c5_g1_107	68.614
44730	ye_TRINITY_DN150347_c0	ye_TRINITY_DN150347_c0_g1	ye_TRINITY_DN150347_c0_g1_511	yDN150347_c0_g1_511	71.095
16147	hua_TRINITY_DN132853_c1	hua_TRINITY_DN132853_c1_g2	hua_TRINITY_DN132853_c1_g2_224	hDN132853_c1_g2_224	71.922
16146	hua_TRINITY_DN132853_c1	hua_TRINITY_DN132853_c1_g2	hua_TRINITY_DN132853_c1_g2_185	hDN132853_c1_g2_185	71.922
16145	hua_TRINITY_DN132853_c1	hua_TRINITY_DN132853_c1_g2	hua_TRINITY_DN132853_c1_g2_172	hDN132853_c1_g2_172	71.922
2858	dou_TRINITY_DN53379_c1	dou_TRINITY_DN53379_c1_g1	dou_TRINITY_DN53379_c1_g1_1493	dDN53379_c1_g1_1493	71.922
41634	ye_TRINITY_DN144163_c0	ye_TRINITY_DN144163_c0_g1	ye_TRINITY_DN144163_c0_g1_576	yDN144163_c0_g1_576	71.922
41633	ye_TRINITY_DN144163_c0	ye_TRINITY_DN144163_c0_g1	ye_TRINITY_DN144163_c0_g1_512	yDN144163_c0_g1_512	71.922
9987	hua_TRINITY_DN119639_c2	hua_TRINITY_DN119639_c2_g2	hua_TRINITY_DN119639_c2_g2_214	hDN119639_c2_g2_214	71.922
9988	hua_TRINITY_DN119639_c2	hua_TRINITY_DN119639_c2_g2	hua_TRINITY_DN119639_c2_g2_264	hDN119639_c2_g2_264	71.922
44732	ye_TRINITY_DN150347_c0	ye_TRINITY_DN150347_c0_g1	ye_TRINITY_DN150347_c0_g1_615	yDN150347_c0_g1_615	71.922
36674	ye_TRINITY_DN133484_c2	ye_TRINITY_DN133484_c2_g4	ye_TRINITY_DN133484_c2_g4_434	yDN133484_c2_g4_434	71.922
9989	hua_TRINITY_DN119639_c2	hua_TRINITY_DN119639_c2_g2	hua_TRINITY_DN119639_c2_g2_282	hDN119639_c2_g2_282	71.922
44457	ye_TRINITY_DN149769_c0	ye_TRINITY_DN149769_c0_g5	ye_TRINITY_DN149769_c0_g5_296	yDN149769_c0_g5_296	71.922
31640	hua_TRINITY_DN99545_c0	hua_TRINITY_DN99545_c0_g1	hua_TRINITY_DN99545_c0_g1_157	hDN99545_c0_g1_157	71.922
7573	dou_TRINITY_DN69141_c0	dou_TRINITY_DN69141_c0_g1	dou_TRINITY_DN69141_c0_g1_1075	dDN69141_c0_g1_1075	71.922
41637	ye_TRINITY_DN144163_c0	ye_TRINITY_DN144163_c0_g1	ye_TRINITY_DN144163_c0_g1_1491	yDN144163_c0_g1_1491	71.922
31643	hua_TRINITY_DN99545_c0	hua_TRINITY_DN99545_c0_g1	hua_TRINITY_DN99545_c0_g1_404	hDN99545_c0_g1_404	71.922
44454	ye_TRINITY_DN149769_c0	ye_TRINITY_DN149769_c0_g5	ye_TRINITY_DN149769_c0_g5_267	yDN149769_c0_g5_267	71.922
17717	hua_TRINITY_DN136746_c3	hua_TRINITY_DN136746_c3_g1	hua_TRINITY_DN136746_c3_g1_270	hDN136746_c3_g1_270	71.922
17707	hua_TRINITY_DN136746_c3	hua_TRINITY_DN136746_c3_g1	hua_TRINITY_DN136746_c3_g1_145	hDN136746_c3_g1_145	71.922
17715	hua_TRINITY_DN136746_c3	hua_TRINITY_DN136746_c3_g1	hua_TRINITY_DN136746_c3_g1_225	hDN136746_c3_g1_225	71.922
44455	ye_TRINITY_DN149769_c0	ye_TRINITY_DN149769_c0_g5	ye_TRINITY_DN149769_c0_g5_284	yDN149769_c0_g5_284	71.922
31644	hua_TRINITY_DN99545_c0	hua_TRINITY_DN99545_c0_g1	hua_TRINITY_DN99545_c0_g1_443	hDN99545_c0_g1_443	71.922
44448	ye_TRINITY_DN149769_c0	ye_TRINITY_DN149769_c0_g5	ye_TRINITY_DN149769_c0_g5_219	yDN149769_c0_g5_219	71.922
44453	ye_TRINITY_DN149769_c0	ye_TRINITY_DN149769_c0_g5	ye_TRINITY_DN149769_c0_g5_255	yDN149769_c0_g5_255	71.922
17714	hua_TRINITY_DN136746_c3	hua_TRINITY_DN136746_c3_g1	hua_TRINITY_DN136746_c3_g1_224	hDN136746_c3_g1_224	71.922
44450	ye_TRINITY_DN149769_c0	ye_TRINITY_DN149769_c0_g5	ye_TRINITY_DN149769_c0_g5_242	yDN149769_c0_g5_242	71.922
17702	hua_TRINITY_DN136746_c3	hua_TRINITY_DN136746_c3_g1	hua_TRINITY_DN136746_c3_g1_105	hDN136746_c3_g1_105	71.922
17705	hua_TRINITY_DN136746_c3	hua_TRINITY_DN136746_c3_g1	hua_TRINITY_DN136746_c3_g1_135	hDN136746_c3_g1_135	71.922
41635	ye_TRINITY_DN144163_c0	ye_TRINITY_DN144163_c0_g1	ye_TRINITY_DN144163_c0_g1_1439	yDN144163_c0_g1_1439	71.922
16149	hua_TRINITY_DN132853_c1	hua_TRINITY_DN132853_c1_g2	hua_TRINITY_DN132853_c1_g2_436	hDN132853_c1_g2_436	71.922
35269	ye_TRINITY_DN130302_c0	ye_TRINITY_DN130302_c0_g1	ye_TRINITY_DN130302_c0_g1_995	yDN130302_c0_g1_995	71.922
2856	dou_TRINITY_DN53379_c1	dou_TRINITY_DN53379_c1_g1	dou_TRINITY_DN53379_c1_g1_1067	dDN53379_c1_g1_1067	71.922
843	dou_TRINITY_DN45140_c0	dou_TRINITY_DN45140_c0_g1	dou_TRINITY_DN45140_c0_g1_2482	dDN45140_c0_g1_2482	72.748
841	dou_TRINITY_DN45140_c0	dou_TRINITY_DN45140_c0_g1	dou_TRINITY_DN45140_c0_g1_2128	dDN45140_c0_g1_2128	72.748
25816	hua_TRINITY_DN152138_c2	hua_TRINITY_DN152138_c2_g1	hua_TRINITY_DN152138_c2_g1_228	hDN152138_c2_g1_228	72.748
7845	hua_TRINITY_DN109275_c0	hua_TRINITY_DN109275_c0_g2	hua_TRINITY_DN109275_c0_g2_349	hDN109275_c0_g2_349	72.748
32352	ye_TRINITY_DN122532_c0	ye_TRINITY_DN122532_c0_g3	ye_TRINITY_DN122532_c0_g3_319	yDN122532_c0_g3_319	72.748
12513	hua_TRINITY_DN125239_c1	hua_TRINITY_DN125239_c1_g4	hua_TRINITY_DN125239_c1_g4_1212	hDN125239_c1_g4_1212	74.402
12512	hua_TRINITY_DN125239_c1	hua_TRINITY_DN125239_c1_g4	hua_TRINITY_DN125239_c1_g4_1155	hDN125239_c1_g4_1155	74.402
12519	hua_TRINITY_DN125239_c1	hua_TRINITY_DN125239_c1_g4	hua_TRINITY_DN125239_c1_g4_2143	hDN125239_c1_g4_2143	74.402
12514	hua_TRINITY_DN125239_c1	hua_TRINITY_DN125239_c1_g4	hua_TRINITY_DN125239_c1_g4_1213	hDN125239_c1_g4_1213	74.402
12515	hua_TRINITY_DN125239_c1	hua_TRINITY_DN125239_c1_g4	hua_TRINITY_DN125239_c1_g4_1252	hDN125239_c1_g4_1252	74.402
12518	hua_TRINITY_DN125239_c1	hua_TRINITY_DN125239_c1_g4	hua_TRINITY_DN125239_c1_g4_1498	hDN125239_c1_g4_1498	74.402
12520	hua_TRINITY_DN125239_c1	hua_TRINITY_DN125239_c1_g4	hua_TRINITY_DN125239_c1_g4_2156	hDN125239_c1_g4_2156	74.402
12516	hua_TRINITY_DN125239_c1	hua_TRINITY_DN125239_c1_g4	hua_TRINITY_DN125239_c1_g4_1418	hDN125239_c1_g4_1418	74.402
44921	ye_TRINITY_DN150668_c0	ye_TRINITY_DN150668_c0_g2	ye_TRINITY_DN150668_c0_g2_915	yDN150668_c0_g2_915	74.402
12517	hua_TRINITY_DN125239_c1	hua_TRINITY_DN125239_c1_g4	hua_TRINITY_DN125239_c1_g4_1476	hDN125239_c1_g4_1476	75.228
12511	hua_TRINITY_DN125239_c1	hua_TRINITY_DN125239_c1_g4	hua_TRINITY_DN125239_c1_g4_726	hDN125239_c1_g4_726	75.228
12521	hua_TRINITY_DN125239_c1	hua_TRINITY_DN125239_c1_g4	hua_TRINITY_DN125239_c1_g4_2397	hDN125239_c1_g4_2397	75.228
11647	hua_TRINITY_DN123228_c0	hua_TRINITY_DN123228_c0_g1	hua_TRINITY_DN123228_c0_g1_266	hDN123228_c0_g1_266	75.228
11649	hua_TRINITY_DN123228_c0	hua_TRINITY_DN123228_c0_g1	hua_TRINITY_DN123228_c0_g1_289	hDN123228_c0_g1_289	75.228
26783	hua_TRINITY_DN153558_c0	hua_TRINITY_DN153558_c0_g2	hua_TRINITY_DN153558_c0_g2_120	hDN153558_c0_g2_120	75.228
44917	ye_TRINITY_DN150668_c0	ye_TRINITY_DN150668_c0_g2	ye_TRINITY_DN150668_c0_g2_843	yDN150668_c0_g2_843	75.228
11650	hua_TRINITY_DN123228_c0	hua_TRINITY_DN123228_c0_g1	hua_TRINITY_DN123228_c0_g1_295	hDN123228_c0_g1_295	75.228
26788	hua_TRINITY_DN153558_c0	hua_TRINITY_DN153558_c0_g2	hua_TRINITY_DN153558_c0_g2_218	hDN153558_c0_g2_218	75.228
44916	ye_TRINITY_DN150668_c0	ye_TRINITY_DN150668_c0_g2	ye_TRINITY_DN150668_c0_g2_766	yDN150668_c0_g2_766	75.228
26787	hua_TRINITY_DN153558_c0	hua_TRINITY_DN153558_c0_g2	hua_TRINITY_DN153558_c0_g2_213	hDN153558_c0_g2_213	75.228
26786	hua_TRINITY_DN153558_c0	hua_TRINITY_DN153558_c0_g2	hua_TRINITY_DN153558_c0_g2_186	hDN153558_c0_g2_186	75.228
42787	ye_TRINITY_DN146667_c2	ye_TRINITY_DN146667_c2_g2	ye_TRINITY_DN146667_c2_g2_1129	yDN146667_c2_g2_1129	75.228
3245	dou_TRINITY_DN53994_c0	dou_TRINITY_DN53994_c0_g2	dou_TRINITY_DN53994_c0_g2_396	dDN53994_c0_g2_396	75.228
39621	ye_TRINITY_DN139828_c0	ye_TRINITY_DN139828_c0_g1	ye_TRINITY_DN139828_c0_g1_1110	yDN139828_c0_g1_1110	75.228
3243	dou_TRINITY_DN53994_c0	dou_TRINITY_DN53994_c0_g2	dou_TRINITY_DN53994_c0_g2_318	dDN53994_c0_g2_318	75.228
44795	ye_TRINITY_DN150431_c0	ye_TRINITY_DN150431_c0_g1	ye_TRINITY_DN150431_c0_g1_1016	yDN150431_c0_g1_1016	75.228
40090	ye_TRINITY_DN140970_c0	ye_TRINITY_DN140970_c0_g3	ye_TRINITY_DN140970_c0_g3_266	yDN140970_c0_g3_266	75.228
19913	hua_TRINITY_DN141556_c1	hua_TRINITY_DN141556_c1_g3	hua_TRINITY_DN141556_c1_g3_454	hDN141556_c1_g3_454	75.228
40086	ye_TRINITY_DN140970_c0	ye_TRINITY_DN140970_c0_g3	ye_TRINITY_DN140970_c0_g3_149	yDN140970_c0_g3_149	75.228
44796	ye_TRINITY_DN150431_c0	ye_TRINITY_DN150431_c0_g1	ye_TRINITY_DN150431_c0_g1_1038	yDN150431_c0_g1_1038	75.228
18686	hua_TRINITY_DN138874_c1	hua_TRINITY_DN138874_c1_g1	hua_TRINITY_DN138874_c1_g1_339	hDN138874_c1_g1_339	75.228
18687	hua_TRINITY_DN138874_c1	hua_TRINITY_DN138874_c1_g1	hua_TRINITY_DN138874_c1_g1_411	hDN138874_c1_g1_411	75.228
1471	dou_TRINITY_DN49693_c0	dou_TRINITY_DN49693_c0_g2	dou_TRINITY_DN49693_c0_g2_204	dDN49693_c0_g2_204	75.228
33694	ye_TRINITY_DN127251_c0	ye_TRINITY_DN127251_c0_g1	ye_TRINITY_DN127251_c0_g1_756	yDN127251_c0_g1_756	76.055
7567	dou_TRINITY_DN67376_c0	dou_TRINITY_DN67376_c0_g1	dou_TRINITY_DN67376_c0_g1_217	dDN67376_c0_g1_217	76.055
24239	hua_TRINITY_DN149385_c1	hua_TRINITY_DN149385_c1_g1	hua_TRINITY_DN149385_c1_g1_247	hDN149385_c1_g1_247	76.055
7568	dou_TRINITY_DN67376_c0	dou_TRINITY_DN67376_c0_g1	dou_TRINITY_DN67376_c0_g1_226	dDN67376_c0_g1_226	76.055
16009	hua_TRINITY_DN132435_c0	hua_TRINITY_DN132435_c0_g1	hua_TRINITY_DN132435_c0_g1_437	hDN132435_c0_g1_437	76.055
7566	dou_TRINITY_DN67376_c0	dou_TRINITY_DN67376_c0_g1	dou_TRINITY_DN67376_c0_g1_198	dDN67376_c0_g1_198	76.055
7571	dou_TRINITY_DN67376_c0	dou_TRINITY_DN67376_c0_g1	dou_TRINITY_DN67376_c0_g1_255	dDN67376_c0_g1_255	76.055
47688	ye_TRINITY_DN154809_c2	ye_TRINITY_DN154809_c2_g3	ye_TRINITY_DN154809_c2_g3_652	yDN154809_c2_g3_652	76.055
40992	ye_TRINITY_DN142821_c2	ye_TRINITY_DN142821_c2_g1	ye_TRINITY_DN142821_c2_g1_742	yDN142821_c2_g1_742	76.055
47689	ye_TRINITY_DN154809_c2	ye_TRINITY_DN154809_c2_g3	ye_TRINITY_DN154809_c2_g3_666	yDN154809_c2_g3_666	76.055
44536	ye_TRINITY_DN149953_c0	ye_TRINITY_DN149953_c0_g3	ye_TRINITY_DN149953_c0_g3_35	yDN149953_c0_g3_35	76.881
45032	ye_TRINITY_DN150970_c0	ye_TRINITY_DN150970_c0_g1	ye_TRINITY_DN150970_c0_g1_768	yDN150970_c0_g1_768	76.881
40895	ye_TRINITY_DN142626_c2	ye_TRINITY_DN142626_c2_g1	ye_TRINITY_DN142626_c2_g1_124	yDN142626_c2_g1_124	76.881
39983	ye_TRINITY_DN140692_c0	ye_TRINITY_DN140692_c0_g1	ye_TRINITY_DN140692_c0_g1_622	yDN140692_c0_g1_622	76.881
13873	hua_TRINITY_DN128175_c1	hua_TRINITY_DN128175_c1_g3	hua_TRINITY_DN128175_c1_g3_760	hDN128175_c1_g3_760	76.881
30370	hua_TRINITY_DN157908_c9	hua_TRINITY_DN157908_c9_g1	hua_TRINITY_DN157908_c9_g1_554	hDN157908_c9_g1_554	76.881
30368	hua_TRINITY_DN157908_c9	hua_TRINITY_DN157908_c9_g1	hua_TRINITY_DN157908_c9_g1_527	hDN157908_c9_g1_527	76.881
30369	hua_TRINITY_DN157908_c9	hua_TRINITY_DN157908_c9_g1	hua_TRINITY_DN157908_c9_g1_538	hDN157908_c9_g1_538	76.881
39984	ye_TRINITY_DN140692_c0	ye_TRINITY_DN140692_c0_g1	ye_TRINITY_DN140692_c0_g1_624	yDN140692_c0_g1_624	76.881
30372	hua_TRINITY_DN157908_c9	hua_TRINITY_DN157908_c9_g1	hua_TRINITY_DN157908_c9_g1_640	hDN157908_c9_g1_640	76.881
13871	hua_TRINITY_DN128175_c1	hua_TRINITY_DN128175_c1_g3	hua_TRINITY_DN128175_c1_g3_722	hDN128175_c1_g3_722	76.881
30371	hua_TRINITY_DN157908_c9	hua_TRINITY_DN157908_c9_g1	hua_TRINITY_DN157908_c9_g1_603	hDN157908_c9_g1_603	76.881
13872	hua_TRINITY_DN128175_c1	hua_TRINITY_DN128175_c1_g3	hua_TRINITY_DN128175_c1_g3_732	hDN128175_c1_g3_732	76.881
49138	ye_TRINITY_DN156468_c3	ye_TRINITY_DN156468_c3_g1	ye_TRINITY_DN156468_c3_g1_323	yDN156468_c3_g1_323	76.881
11814	hua_TRINITY_DN123727_c3	hua_TRINITY_DN123727_c3_g4	hua_TRINITY_DN123727_c3_g4_250	hDN123727_c3_g4_250	76.881
4625	dou_TRINITY_DN56154_c1	dou_TRINITY_DN56154_c1_g3	dou_TRINITY_DN56154_c1_g3_479	dDN56154_c1_g3_479	76.881
49135	ye_TRINITY_DN156468_c3	ye_TRINITY_DN156468_c3_g1	ye_TRINITY_DN156468_c3_g1_317	yDN156468_c3_g1_317	76.881
49143	ye_TRINITY_DN156468_c3	ye_TRINITY_DN156468_c3_g1	ye_TRINITY_DN156468_c3_g1_375	yDN156468_c3_g1_375	76.881
49136	ye_TRINITY_DN156468_c3	ye_TRINITY_DN156468_c3_g1	ye_TRINITY_DN156468_c3_g1_318	yDN156468_c3_g1_318	76.881
8983	hua_TRINITY_DN117486_c0	hua_TRINITY_DN117486_c0_g3	hua_TRINITY_DN117486_c0_g3_622	hDN117486_c0_g3_622	76.881
40709	ye_TRINITY_DN142427_c0	ye_TRINITY_DN142427_c0_g3	ye_TRINITY_DN142427_c0_g3_1337	yDN142427_c0_g3_1337	76.881
820	dou_TRINITY_DN44935_c0	dou_TRINITY_DN44935_c0_g1	dou_TRINITY_DN44935_c0_g1_205	dDN44935_c0_g1_205	76.881
823	dou_TRINITY_DN44935_c0	dou_TRINITY_DN44935_c0_g1	dou_TRINITY_DN44935_c0_g1_299	dDN44935_c0_g1_299	76.881
8985	hua_TRINITY_DN117486_c0	hua_TRINITY_DN117486_c0_g3	hua_TRINITY_DN117486_c0_g3_747	hDN117486_c0_g3_747	76.881
8982	hua_TRINITY_DN117486_c0	hua_TRINITY_DN117486_c0_g3	hua_TRINITY_DN117486_c0_g3_596	hDN117486_c0_g3_596	76.881
8984	hua_TRINITY_DN117486_c0	hua_TRINITY_DN117486_c0_g3	hua_TRINITY_DN117486_c0_g3_688	hDN117486_c0_g3_688	76.881
821	dou_TRINITY_DN44935_c0	dou_TRINITY_DN44935_c0_g1	dou_TRINITY_DN44935_c0_g1_232	dDN44935_c0_g1_232	77.708
35205	ye_TRINITY_DN130154_c4	ye_TRINITY_DN130154_c4_g1	ye_TRINITY_DN130154_c4_g1_274	yDN130154_c4_g1_274	77.708
4626	dou_TRINITY_DN56154_c1	dou_TRINITY_DN56154_c1_g3	dou_TRINITY_DN56154_c1_g3_550	dDN56154_c1_g3_550	77.708
40708	ye_TRINITY_DN142427_c0	ye_TRINITY_DN142427_c0_g3	ye_TRINITY_DN142427_c0_g3_747	yDN142427_c0_g3_747	77.708
40707	ye_TRINITY_DN142427_c0	ye_TRINITY_DN142427_c0_g3	ye_TRINITY_DN142427_c0_g3_746	yDN142427_c0_g3_746	77.708
36024	ye_TRINITY_DN132027_c0	ye_TRINITY_DN132027_c0_g1	ye_TRINITY_DN132027_c0_g1_137	yDN132027_c0_g1_137	77.708
36023	ye_TRINITY_DN132027_c0	ye_TRINITY_DN132027_c0_g1	ye_TRINITY_DN132027_c0_g1_110	yDN132027_c0_g1_110	77.708
36025	ye_TRINITY_DN132027_c0	ye_TRINITY_DN132027_c0_g1	ye_TRINITY_DN132027_c0_g1_147	yDN132027_c0_g1_147	77.708
36022	ye_TRINITY_DN132027_c0	ye_TRINITY_DN132027_c0_g1	ye_TRINITY_DN132027_c0_g1_102	yDN132027_c0_g1_102	77.708
822	dou_TRINITY_DN44935_c0	dou_TRINITY_DN44935_c0_g1	dou_TRINITY_DN44935_c0_g1_282	dDN44935_c0_g1_282	77.708
36027	ye_TRINITY_DN132027_c0	ye_TRINITY_DN132027_c0_g1	ye_TRINITY_DN132027_c0_g1_188	yDN132027_c0_g1_188	77.708
36020	ye_TRINITY_DN132027_c0	ye_TRINITY_DN132027_c0_g1	ye_TRINITY_DN132027_c0_g1_72	yDN132027_c0_g1_72	77.708
36021	ye_TRINITY_DN132027_c0	ye_TRINITY_DN132027_c0_g1	ye_TRINITY_DN132027_c0_g1_101	yDN132027_c0_g1_101	77.708
40710	ye_TRINITY_DN142427_c0	ye_TRINITY_DN142427_c0_g3	ye_TRINITY_DN142427_c0_g3_1339	yDN142427_c0_g3_1339	77.708
36026	ye_TRINITY_DN132027_c0	ye_TRINITY_DN132027_c0_g1	ye_TRINITY_DN132027_c0_g1_181	yDN132027_c0_g1_181	77.708
42252	ye_TRINITY_DN145509_c1	ye_TRINITY_DN145509_c1_g1	ye_TRINITY_DN145509_c1_g1_440	yDN145509_c1_g1_440	78.534
5892	dou_TRINITY_DN58093_c1	dou_TRINITY_DN58093_c1_g1	dou_TRINITY_DN58093_c1_g1_799	dDN58093_c1_g1_799	78.534
5889	dou_TRINITY_DN58093_c1	dou_TRINITY_DN58093_c1_g1	dou_TRINITY_DN58093_c1_g1_756	dDN58093_c1_g1_756	78.534
5887	dou_TRINITY_DN58093_c1	dou_TRINITY_DN58093_c1_g1	dou_TRINITY_DN58093_c1_g1_247	dDN58093_c1_g1_247	78.534
38560	ye_TRINITY_DN137693_c2	ye_TRINITY_DN137693_c2_g6	ye_TRINITY_DN137693_c2_g6_234	yDN137693_c2_g6_234	78.534
38559	ye_TRINITY_DN137693_c2	ye_TRINITY_DN137693_c2_g6	ye_TRINITY_DN137693_c2_g6_233	yDN137693_c2_g6_233	78.534
5888	dou_TRINITY_DN58093_c1	dou_TRINITY_DN58093_c1_g1	dou_TRINITY_DN58093_c1_g1_748	dDN58093_c1_g1_748	78.534
5885	dou_TRINITY_DN58093_c1	dou_TRINITY_DN58093_c1_g1	dou_TRINITY_DN58093_c1_g1_196	dDN58093_c1_g1_196	78.534
5884	dou_TRINITY_DN58093_c1	dou_TRINITY_DN58093_c1_g1	dou_TRINITY_DN58093_c1_g1_184	dDN58093_c1_g1_184	78.534
5891	dou_TRINITY_DN58093_c1	dou_TRINITY_DN58093_c1_g1	dou_TRINITY_DN58093_c1_g1_784	dDN58093_c1_g1_784	78.534
35558	ye_TRINITY_DN130964_c1	ye_TRINITY_DN130964_c1_g3	ye_TRINITY_DN130964_c1_g3_1143	yDN130964_c1_g3_1143	78.534
5890	dou_TRINITY_DN58093_c1	dou_TRINITY_DN58093_c1_g1	dou_TRINITY_DN58093_c1_g1_762	dDN58093_c1_g1_762	78.534
15582	hua_TRINITY_DN131530_c6	hua_TRINITY_DN131530_c6_g1	hua_TRINITY_DN131530_c6_g1_949	hDN131530_c6_g1_949	78.534
34897	ye_TRINITY_DN129571_c3	ye_TRINITY_DN129571_c3_g2	ye_TRINITY_DN129571_c3_g2_1220	yDN129571_c3_g2_1220	78.534
34896	ye_TRINITY_DN129571_c3	ye_TRINITY_DN129571_c3_g2	ye_TRINITY_DN129571_c3_g2_1190	yDN129571_c3_g2_1190	78.534
16306	hua_TRINITY_DN133206_c5	hua_TRINITY_DN133206_c5_g2	hua_TRINITY_DN133206_c5_g2_189	hDN133206_c5_g2_189	78.534
33687	ye_TRINITY_DN127243_c0	ye_TRINITY_DN127243_c0_g1	ye_TRINITY_DN127243_c0_g1_1546	yDN127243_c0_g1_1546	78.534
16308	hua_TRINITY_DN133206_c5	hua_TRINITY_DN133206_c5_g2	hua_TRINITY_DN133206_c5_g2_191	hDN133206_c5_g2_191	78.534
35557	ye_TRINITY_DN130964_c1	ye_TRINITY_DN130964_c1_g3	ye_TRINITY_DN130964_c1_g3_1137	yDN130964_c1_g3_1137	78.534
15583	hua_TRINITY_DN131530_c6	hua_TRINITY_DN131530_c6_g1	hua_TRINITY_DN131530_c6_g1_959	hDN131530_c6_g1_959	78.534
15581	hua_TRINITY_DN131530_c6	hua_TRINITY_DN131530_c6_g1	hua_TRINITY_DN131530_c6_g1_948	hDN131530_c6_g1_948	78.534
16726	hua_TRINITY_DN134292_c0	hua_TRINITY_DN134292_c0_g2	hua_TRINITY_DN134292_c0_g2_1424	hDN134292_c0_g2_1424	79.361
24714	hua_TRINITY_DN150412_c2	hua_TRINITY_DN150412_c2_g1	hua_TRINITY_DN150412_c2_g1_509	hDN150412_c2_g1_509	79.361
16728	hua_TRINITY_DN134292_c0	hua_TRINITY_DN134292_c0_g2	hua_TRINITY_DN134292_c0_g2_1492	hDN134292_c0_g2_1492	79.361
9805	hua_TRINITY_DN119315_c0	hua_TRINITY_DN119315_c0_g2	hua_TRINITY_DN119315_c0_g2_213	hDN119315_c0_g2_213	79.361
15585	hua_TRINITY_DN131530_c6	hua_TRINITY_DN131530_c6_g1	hua_TRINITY_DN131530_c6_g1_1014	hDN131530_c6_g1_1014	79.361
24715	hua_TRINITY_DN150412_c2	hua_TRINITY_DN150412_c2_g1	hua_TRINITY_DN150412_c2_g1_515	hDN150412_c2_g1_515	79.361
1376	dou_TRINITY_DN49266_c3	dou_TRINITY_DN49266_c3_g6	dou_TRINITY_DN49266_c3_g6_499	dDN49266_c3_g6_499	79.361
16727	hua_TRINITY_DN134292_c0	hua_TRINITY_DN134292_c0_g2	hua_TRINITY_DN134292_c0_g2_1459	hDN134292_c0_g2_1459	79.361
12445	hua_TRINITY_DN125094_c1	hua_TRINITY_DN125094_c1_g1	hua_TRINITY_DN125094_c1_g1_229	hDN125094_c1_g1_229	79.361
23278	hua_TRINITY_DN147700_c3	hua_TRINITY_DN147700_c3_g1	hua_TRINITY_DN147700_c3_g1_1190	hDN147700_c3_g1_1190	79.361
21723	hua_TRINITY_DN144824_c0	hua_TRINITY_DN144824_c0_g1	hua_TRINITY_DN144824_c0_g1_981	hDN144824_c0_g1_981	79.361
5883	dou_TRINITY_DN58093_c1	dou_TRINITY_DN58093_c1_g1	dou_TRINITY_DN58093_c1_g1_179	dDN58093_c1_g1_179	79.361
5886	dou_TRINITY_DN58093_c1	dou_TRINITY_DN58093_c1_g1	dou_TRINITY_DN58093_c1_g1_199	dDN58093_c1_g1_199	79.361
44693	ye_TRINITY_DN150221_c0	ye_TRINITY_DN150221_c0_g1	ye_TRINITY_DN150221_c0_g1_1711	yDN150221_c0_g1_1711	79.361
15586	hua_TRINITY_DN131530_c6	hua_TRINITY_DN131530_c6_g1	hua_TRINITY_DN131530_c6_g1_1033	hDN131530_c6_g1_1033	79.361
11228	hua_TRINITY_DN122315_c0	hua_TRINITY_DN122315_c0_g1	hua_TRINITY_DN122315_c0_g1_1046	hDN122315_c0_g1_1046	79.361
12578	hua_TRINITY_DN125370_c0	hua_TRINITY_DN125370_c0_g2	hua_TRINITY_DN125370_c0_g2_1664	hDN125370_c0_g2_1664	80.188
15419	hua_TRINITY_DN131185_c2	hua_TRINITY_DN131185_c2_g1	hua_TRINITY_DN131185_c2_g1_341	hDN131185_c2_g1_341	80.188
15420	hua_TRINITY_DN131185_c2	hua_TRINITY_DN131185_c2_g1	hua_TRINITY_DN131185_c2_g1_391	hDN131185_c2_g1_391	80.188
12577	hua_TRINITY_DN125370_c0	hua_TRINITY_DN125370_c0_g2	hua_TRINITY_DN125370_c0_g2_1658	hDN125370_c0_g2_1658	80.188
15421	hua_TRINITY_DN131185_c2	hua_TRINITY_DN131185_c2_g1	hua_TRINITY_DN131185_c2_g1_398	hDN131185_c2_g1_398	80.188
515	dou_TRINITY_DN40402_c0	dou_TRINITY_DN40402_c0_g1	dou_TRINITY_DN40402_c0_g1_121	dDN40402_c0_g1_121	80.188
12576	hua_TRINITY_DN125370_c0	hua_TRINITY_DN125370_c0_g2	hua_TRINITY_DN125370_c0_g2_1656	hDN125370_c0_g2_1656	80.188
11227	hua_TRINITY_DN122315_c0	hua_TRINITY_DN122315_c0_g1	hua_TRINITY_DN122315_c0_g1_144	hDN122315_c0_g1_144	80.188
15422	hua_TRINITY_DN131185_c2	hua_TRINITY_DN131185_c2_g1	hua_TRINITY_DN131185_c2_g1_448	hDN131185_c2_g1_448	80.188
32266	ye_TRINITY_DN121751_c0	ye_TRINITY_DN121751_c0_g1	ye_TRINITY_DN121751_c0_g1_160	yDN121751_c0_g1_160	80.188
12575	hua_TRINITY_DN125370_c0	hua_TRINITY_DN125370_c0_g2	hua_TRINITY_DN125370_c0_g2_1594	hDN125370_c0_g2_1594	80.188
31971	ye_TRINITY_DN118811_c0	ye_TRINITY_DN118811_c0_g1	ye_TRINITY_DN118811_c0_g1_2548	yDN118811_c0_g1_2548	80.188
12574	hua_TRINITY_DN125370_c0	hua_TRINITY_DN125370_c0_g2	hua_TRINITY_DN125370_c0_g2_1584	hDN125370_c0_g2_1584	80.188
41292	ye_TRINITY_DN143394_c1	ye_TRINITY_DN143394_c1_g1	ye_TRINITY_DN143394_c1_g1_1131	yDN143394_c1_g1_1131	80.188
21724	hua_TRINITY_DN144824_c0	hua_TRINITY_DN144824_c0_g1	hua_TRINITY_DN144824_c0_g1_1409	hDN144824_c0_g1_1409	80.188
24716	hua_TRINITY_DN150412_c2	hua_TRINITY_DN150412_c2_g1	hua_TRINITY_DN150412_c2_g1_542	hDN150412_c2_g1_542	80.188
17978	hua_TRINITY_DN137312_c1	hua_TRINITY_DN137312_c1_g4	hua_TRINITY_DN137312_c1_g4_720	hDN137312_c1_g4_720	80.188
33686	ye_TRINITY_DN127243_c0	ye_TRINITY_DN127243_c0_g1	ye_TRINITY_DN127243_c0_g1_1168	yDN127243_c0_g1_1168	80.188
17982	hua_TRINITY_DN137312_c1	hua_TRINITY_DN137312_c1_g4	hua_TRINITY_DN137312_c1_g4_788	hDN137312_c1_g4_788	80.188
17981	hua_TRINITY_DN137312_c1	hua_TRINITY_DN137312_c1_g4	hua_TRINITY_DN137312_c1_g4_783	hDN137312_c1_g4_783	80.188
17983	hua_TRINITY_DN137312_c1	hua_TRINITY_DN137312_c1_g4	hua_TRINITY_DN137312_c1_g4_831	hDN137312_c1_g4_831	80.188
27975	hua_TRINITY_DN155223_c0	hua_TRINITY_DN155223_c0_g1	hua_TRINITY_DN155223_c0_g1_2012	hDN155223_c0_g1_2012	85.999
27976	hua_TRINITY_DN155223_c0	hua_TRINITY_DN155223_c0_g1	hua_TRINITY_DN155223_c0_g1_2125	hDN155223_c0_g1_2125	85.999
22449	hua_TRINITY_DN146106_c2	hua_TRINITY_DN146106_c2_g1	hua_TRINITY_DN146106_c2_g1_2134	hDN146106_c2_g1_2134	90.974
16134	hua_TRINITY_DN132827_c2	hua_TRINITY_DN132827_c2_g1	hua_TRINITY_DN132827_c2_g1_757	hDN132827_c2_g1_757	92.627
9512	hua_TRINITY_DN118690_c0	hua_TRINITY_DN118690_c0_g1	hua_TRINITY_DN118690_c0_g1_265	hDN118690_c0_g1_265	93.454
25527	hua_TRINITY_DN151712_c0	hua_TRINITY_DN151712_c0_g1	hua_TRINITY_DN151712_c0_g1_122	hDN151712_c0_g1_122	93.454
16136	hua_TRINITY_DN132827_c2	hua_TRINITY_DN132827_c2_g1	hua_TRINITY_DN132827_c2_g1_886	hDN132827_c2_g1_886	94.28
21662	hua_TRINITY_DN144775_c8	hua_TRINITY_DN144775_c8_g1	hua_TRINITY_DN144775_c8_g1_782	hDN144775_c8_g1_782	95.107
21663	hua_TRINITY_DN144775_c8	hua_TRINITY_DN144775_c8_g1	hua_TRINITY_DN144775_c8_g1_783	hDN144775_c8_g1_783	95.107
8779	hua_TRINITY_DN116953_c1	hua_TRINITY_DN116953_c1_g3	hua_TRINITY_DN116953_c1_g3_48	hDN116953_c1_g3_48	95.933
18897	hua_TRINITY_DN139397_c0	hua_TRINITY_DN139397_c0_g1	hua_TRINITY_DN139397_c0_g1_849	hDN139397_c0_g1_849	95.933
22584	hua_TRINITY_DN146395_c3	hua_TRINITY_DN146395_c3_g4	hua_TRINITY_DN146395_c3_g4_146	hDN146395_c3_g4_146	95.933
22585	hua_TRINITY_DN146395_c3	hua_TRINITY_DN146395_c3_g4	hua_TRINITY_DN146395_c3_g4_199	hDN146395_c3_g4_199	95.933
17520	hua_TRINITY_DN136312_c0	hua_TRINITY_DN136312_c0_g2	hua_TRINITY_DN136312_c0_g2_1139	hDN136312_c0_g2_1139	95.933
18896	hua_TRINITY_DN139397_c0	hua_TRINITY_DN139397_c0_g1	hua_TRINITY_DN139397_c0_g1_831	hDN139397_c0_g1_831	95.933
2589	dou_TRINITY_DN52858_c1	dou_TRINITY_DN52858_c1_g1	dou_TRINITY_DN52858_c1_g1_54	dDN52858_c1_g1_54	95.933
18898	hua_TRINITY_DN139397_c0	hua_TRINITY_DN139397_c0_g1	hua_TRINITY_DN139397_c0_g1_866	hDN139397_c0_g1_866	95.933
10723	hua_TRINITY_DN121178_c0	hua_TRINITY_DN121178_c0_g1	hua_TRINITY_DN121178_c0_g1_407	hDN121178_c0_g1_407	95.933
8117	hua_TRINITY_DN113584_c0	hua_TRINITY_DN113584_c0_g1	hua_TRINITY_DN113584_c0_g1_732	hDN113584_c0_g1_732	95.933
16133	hua_TRINITY_DN132827_c2	hua_TRINITY_DN132827_c2_g1	hua_TRINITY_DN132827_c2_g1_747	hDN132827_c2_g1_747	95.933
37542	ye_TRINITY_DN135480_c0	ye_TRINITY_DN135480_c0_g1	ye_TRINITY_DN135480_c0_g1_1588	yDN135480_c0_g1_1588	95.933
38790	ye_TRINITY_DN138162_c2	ye_TRINITY_DN138162_c2_g1	ye_TRINITY_DN138162_c2_g1_1193	yDN138162_c2_g1_1193	95.933
15712	hua_TRINITY_DN131869_c0	hua_TRINITY_DN131869_c0_g1	hua_TRINITY_DN131869_c0_g1_285	hDN131869_c0_g1_285	95.933
15713	hua_TRINITY_DN131869_c0	hua_TRINITY_DN131869_c0_g1	hua_TRINITY_DN131869_c0_g1_287	hDN131869_c0_g1_287	95.933
45035	ye_TRINITY_DN150977_c0	ye_TRINITY_DN150977_c0_g3	ye_TRINITY_DN150977_c0_g3_296	yDN150977_c0_g3_296	95.933
38789	ye_TRINITY_DN138162_c2	ye_TRINITY_DN138162_c2_g1	ye_TRINITY_DN138162_c2_g1_1183	yDN138162_c2_g1_1183	95.933
15714	hua_TRINITY_DN131869_c0	hua_TRINITY_DN131869_c0_g1	hua_TRINITY_DN131869_c0_g1_315	hDN131869_c0_g1_315	95.933
22574	hua_TRINITY_DN146361_c2	hua_TRINITY_DN146361_c2_g3	hua_TRINITY_DN146361_c2_g3_147	hDN146361_c2_g3_147	95.933
34342	ye_TRINITY_DN128648_c1	ye_TRINITY_DN128648_c1_g1	ye_TRINITY_DN128648_c1_g1_1754	yDN128648_c1_g1_1754	95.933
16132	hua_TRINITY_DN132827_c2	hua_TRINITY_DN132827_c2_g1	hua_TRINITY_DN132827_c2_g1_727	hDN132827_c2_g1_727	95.933
22443	hua_TRINITY_DN146106_c2	hua_TRINITY_DN146106_c2_g1	hua_TRINITY_DN146106_c2_g1_2026	hDN146106_c2_g1_2026	95.933
22444	hua_TRINITY_DN146106_c2	hua_TRINITY_DN146106_c2_g1	hua_TRINITY_DN146106_c2_g1_2039	hDN146106_c2_g1_2039	95.933
21667	hua_TRINITY_DN144775_c8	hua_TRINITY_DN144775_c8_g1	hua_TRINITY_DN144775_c8_g1_907	hDN144775_c8_g1_907	95.933
36035	ye_TRINITY_DN132071_c0	ye_TRINITY_DN132071_c0_g1	ye_TRINITY_DN132071_c0_g1_786	yDN132071_c0_g1_786	95.933
16128	hua_TRINITY_DN132827_c2	hua_TRINITY_DN132827_c2_g1	hua_TRINITY_DN132827_c2_g1_647	hDN132827_c2_g1_647	95.933
1389	dou_TRINITY_DN49310_c0	dou_TRINITY_DN49310_c0_g1	dou_TRINITY_DN49310_c0_g1_1145	dDN49310_c0_g1_1145	95.933
38804	ye_TRINITY_DN138197_c1	ye_TRINITY_DN138197_c1_g3	ye_TRINITY_DN138197_c1_g3_596	yDN138197_c1_g3_596	96.76
16123	hua_TRINITY_DN132827_c2	hua_TRINITY_DN132827_c2_g1	hua_TRINITY_DN132827_c2_g1_416	hDN132827_c2_g1_416	97.586
36036	ye_TRINITY_DN132071_c0	ye_TRINITY_DN132071_c0_g1	ye_TRINITY_DN132071_c0_g1_818	yDN132071_c0_g1_818	97.586
16131	hua_TRINITY_DN132827_c2	hua_TRINITY_DN132827_c2_g1	hua_TRINITY_DN132827_c2_g1_703	hDN132827_c2_g1_703	97.586
7077	dou_TRINITY_DN59718_c2	dou_TRINITY_DN59718_c2_g2	dou_TRINITY_DN59718_c2_g2_124	dDN59718_c2_g2_124	97.586
22575	hua_TRINITY_DN146361_c2	hua_TRINITY_DN146361_c2_g3	hua_TRINITY_DN146361_c2_g3_155	hDN146361_c2_g3_155	97.586
22448	hua_TRINITY_DN146106_c2	hua_TRINITY_DN146106_c2_g1	hua_TRINITY_DN146106_c2_g1_2101	hDN146106_c2_g1_2101	97.586
22461	hua_TRINITY_DN146153_c0	hua_TRINITY_DN146153_c0_g2	hua_TRINITY_DN146153_c0_g2_1127	hDN146153_c0_g2_1127	97.586
22447	hua_TRINITY_DN146106_c2	hua_TRINITY_DN146106_c2_g1	hua_TRINITY_DN146106_c2_g1_2097	hDN146106_c2_g1_2097	97.586
36097	ye_TRINITY_DN132178_c0	ye_TRINITY_DN132178_c0_g3	ye_TRINITY_DN132178_c0_g3_105	yDN132178_c0_g3_105	97.586
16126	hua_TRINITY_DN132827_c2	hua_TRINITY_DN132827_c2_g1	hua_TRINITY_DN132827_c2_g1_596	hDN132827_c2_g1_596	97.586
8595	hua_TRINITY_DN116280_c0	hua_TRINITY_DN116280_c0_g1	hua_TRINITY_DN116280_c0_g1_149	hDN116280_c0_g1_149	97.586
16127	hua_TRINITY_DN132827_c2	hua_TRINITY_DN132827_c2_g1	hua_TRINITY_DN132827_c2_g1_643	hDN132827_c2_g1_643	97.586
18899	hua_TRINITY_DN139397_c0	hua_TRINITY_DN139397_c0_g1	hua_TRINITY_DN139397_c0_g1_871	hDN139397_c0_g1_871	97.586
22445	hua_TRINITY_DN146106_c2	hua_TRINITY_DN146106_c2_g1	hua_TRINITY_DN146106_c2_g1_2044	hDN146106_c2_g1_2044	97.586
16130	hua_TRINITY_DN132827_c2	hua_TRINITY_DN132827_c2_g1	hua_TRINITY_DN132827_c2_g1_684	hDN132827_c2_g1_684	97.586
22450	hua_TRINITY_DN146106_c2	hua_TRINITY_DN146106_c2_g1	hua_TRINITY_DN146106_c2_g1_2347	hDN146106_c2_g1_2347	97.586
35670	ye_TRINITY_DN131300_c0	ye_TRINITY_DN131300_c0_g1	ye_TRINITY_DN131300_c0_g1_708	yDN131300_c0_g1_708	98.413
39874	ye_TRINITY_DN140336_c1	ye_TRINITY_DN140336_c1_g1	ye_TRINITY_DN140336_c1_g1_359	yDN140336_c1_g1_359	98.413
35669	ye_TRINITY_DN131300_c0	ye_TRINITY_DN131300_c0_g1	ye_TRINITY_DN131300_c0_g1_701	yDN131300_c0_g1_701	98.413
45036	ye_TRINITY_DN150977_c0	ye_TRINITY_DN150977_c0_g3	ye_TRINITY_DN150977_c0_g3_309	yDN150977_c0_g3_309	98.413
39877	ye_TRINITY_DN140336_c1	ye_TRINITY_DN140336_c1_g1	ye_TRINITY_DN140336_c1_g1_463	yDN140336_c1_g1_463	98.413
21664	hua_TRINITY_DN144775_c8	hua_TRINITY_DN144775_c8_g1	hua_TRINITY_DN144775_c8_g1_825	hDN144775_c8_g1_825	98.413
47749	ye_TRINITY_DN154827_c2	ye_TRINITY_DN154827_c2_g1	ye_TRINITY_DN154827_c2_g1_1554	yDN154827_c2_g1_1554	98.413
21665	hua_TRINITY_DN144775_c8	hua_TRINITY_DN144775_c8_g1	hua_TRINITY_DN144775_c8_g1_850	hDN144775_c8_g1_850	98.413
40106	ye_TRINITY_DN141009_c0	ye_TRINITY_DN141009_c0_g1	ye_TRINITY_DN141009_c0_g1_1557	yDN141009_c0_g1_1557	98.413
21661	hua_TRINITY_DN144775_c8	hua_TRINITY_DN144775_c8_g1	hua_TRINITY_DN144775_c8_g1_771	hDN144775_c8_g1_771	98.413
40105	ye_TRINITY_DN141009_c0	ye_TRINITY_DN141009_c0_g1	ye_TRINITY_DN141009_c0_g1_1544	yDN141009_c0_g1_1544	98.413
40104	ye_TRINITY_DN141009_c0	ye_TRINITY_DN141009_c0_g1	ye_TRINITY_DN141009_c0_g1_1512	yDN141009_c0_g1_1512	98.413
14620	hua_TRINITY_DN129528_c1	hua_TRINITY_DN129528_c1_g1	hua_TRINITY_DN129528_c1_g1_972	hDN129528_c1_g1_972	102.555
14625	hua_TRINITY_DN129528_c1	hua_TRINITY_DN129528_c1_g1	hua_TRINITY_DN129528_c1_g1_1282	hDN129528_c1_g1_1282	102.555
14619	hua_TRINITY_DN129528_c1	hua_TRINITY_DN129528_c1_g1	hua_TRINITY_DN129528_c1_g1_971	hDN129528_c1_g1_971	102.555
14621	hua_TRINITY_DN129528_c1	hua_TRINITY_DN129528_c1_g1	hua_TRINITY_DN129528_c1_g1_982	hDN129528_c1_g1_982	102.555
14623	hua_TRINITY_DN129528_c1	hua_TRINITY_DN129528_c1_g1	hua_TRINITY_DN129528_c1_g1_1059	hDN129528_c1_g1_1059	102.555
13436	hua_TRINITY_DN127049_c1	hua_TRINITY_DN127049_c1_g3	hua_TRINITY_DN127049_c1_g3_119	hDN127049_c1_g3_119	104.208
13435	hua_TRINITY_DN127049_c1	hua_TRINITY_DN127049_c1_g3	hua_TRINITY_DN127049_c1_g3_116	hDN127049_c1_g3_116	104.208
42397	ye_TRINITY_DN145946_c2	ye_TRINITY_DN145946_c2_g3	ye_TRINITY_DN145946_c2_g3_400	yDN145946_c2_g3_400	105.862
22474	hua_TRINITY_DN146210_c0	hua_TRINITY_DN146210_c0_g2	hua_TRINITY_DN146210_c0_g2_45	hDN146210_c0_g2_45	105.862
32858	ye_TRINITY_DN125063_c0	ye_TRINITY_DN125063_c0_g1	ye_TRINITY_DN125063_c0_g1_87	yDN125063_c0_g1_87	108.343
115	dou_TRINITY_DN28462_c0	dou_TRINITY_DN28462_c0_g1	dou_TRINITY_DN28462_c0_g1_170	dDN28462_c0_g1_170	108.343
37309	ye_TRINITY_DN134795_c0	ye_TRINITY_DN134795_c0_g2	ye_TRINITY_DN134795_c0_g2_196	yDN134795_c0_g2_196	109.169
32084	ye_TRINITY_DN120463_c0	ye_TRINITY_DN120463_c0_g1	ye_TRINITY_DN120463_c0_g1_129	yDN120463_c0_g1_129	109.169
2716	dou_TRINITY_DN53089_c3	dou_TRINITY_DN53089_c3_g1	dou_TRINITY_DN53089_c3_g1_46	dDN53089_c3_g1_46	109.996
48486	ye_TRINITY_DN155843_c1	ye_TRINITY_DN155843_c1_g1	ye_TRINITY_DN155843_c1_g1_751	yDN155843_c1_g1_751	109.996
48484	ye_TRINITY_DN155843_c1	ye_TRINITY_DN155843_c1_g1	ye_TRINITY_DN155843_c1_g1_742	yDN155843_c1_g1_742	109.996
48485	ye_TRINITY_DN155843_c1	ye_TRINITY_DN155843_c1_g1	ye_TRINITY_DN155843_c1_g1_744	yDN155843_c1_g1_744	109.996
2717	dou_TRINITY_DN53089_c3	dou_TRINITY_DN53089_c3_g1	dou_TRINITY_DN53089_c3_g1_71	dDN53089_c3_g1_71	109.996
34925	ye_TRINITY_DN129665_c0	ye_TRINITY_DN129665_c0_g3	ye_TRINITY_DN129665_c0_g3_238	yDN129665_c0_g3_238	110.822
32234	ye_TRINITY_DN121380_c0	ye_TRINITY_DN121380_c0_g1	ye_TRINITY_DN121380_c0_g1_517	yDN121380_c0_g1_517	110.822
113	dou_TRINITY_DN28434_c0	dou_TRINITY_DN28434_c0_g1	dou_TRINITY_DN28434_c0_g1_161	dDN28434_c0_g1_161	110.822
46813	ye_TRINITY_DN153624_c0	ye_TRINITY_DN153624_c0_g1	ye_TRINITY_DN153624_c0_g1_392	yDN153624_c0_g1_392	110.822
33736	ye_TRINITY_DN127394_c4	ye_TRINITY_DN127394_c4_g1	ye_TRINITY_DN127394_c4_g1_237	yDN127394_c4_g1_237	110.822
46815	ye_TRINITY_DN153624_c0	ye_TRINITY_DN153624_c0_g1	ye_TRINITY_DN153624_c0_g1_442	yDN153624_c0_g1_442	110.822
28670	hua_TRINITY_DN156163_c2	hua_TRINITY_DN156163_c2_g2	hua_TRINITY_DN156163_c2_g2_628	hDN156163_c2_g2_628	111.649
28669	hua_TRINITY_DN156163_c2	hua_TRINITY_DN156163_c2_g2	hua_TRINITY_DN156163_c2_g2_593	hDN156163_c2_g2_593	111.649
16163	hua_TRINITY_DN132937_c4	hua_TRINITY_DN132937_c4_g2	hua_TRINITY_DN132937_c4_g2_341	hDN132937_c4_g2_341	111.649
28673	hua_TRINITY_DN156163_c2	hua_TRINITY_DN156163_c2_g2	hua_TRINITY_DN156163_c2_g2_1321	hDN156163_c2_g2_1321	111.649
2549	dou_TRINITY_DN52797_c1	dou_TRINITY_DN52797_c1_g5	dou_TRINITY_DN52797_c1_g5_730	dDN52797_c1_g5_730	111.649
28668	hua_TRINITY_DN156163_c2	hua_TRINITY_DN156163_c2_g2	hua_TRINITY_DN156163_c2_g2_574	hDN156163_c2_g2_574	111.649
16751	hua_TRINITY_DN134317_c5	hua_TRINITY_DN134317_c5_g4	hua_TRINITY_DN134317_c5_g4_1547	hDN134317_c5_g4_1547	112.475
47782	ye_TRINITY_DN154860_c0	ye_TRINITY_DN154860_c0_g3	ye_TRINITY_DN154860_c0_g3_593	yDN154860_c0_g3_593	112.475
45874	ye_TRINITY_DN152118_c2	ye_TRINITY_DN152118_c2_g1	ye_TRINITY_DN152118_c2_g1_638	yDN152118_c2_g1_638	112.475
43827	ye_TRINITY_DN148620_c1	ye_TRINITY_DN148620_c1_g2	ye_TRINITY_DN148620_c1_g2_985	yDN148620_c1_g2_985	112.475
13502	hua_TRINITY_DN127293_c0	hua_TRINITY_DN127293_c0_g1	hua_TRINITY_DN127293_c0_g1_126	hDN127293_c0_g1_126	112.475
16752	hua_TRINITY_DN134317_c5	hua_TRINITY_DN134317_c5_g4	hua_TRINITY_DN134317_c5_g4_1602	hDN134317_c5_g4_1602	112.475
16744	hua_TRINITY_DN134317_c5	hua_TRINITY_DN134317_c5_g4	hua_TRINITY_DN134317_c5_g4_63	hDN134317_c5_g4_63	112.475
16748	hua_TRINITY_DN134317_c5	hua_TRINITY_DN134317_c5_g4	hua_TRINITY_DN134317_c5_g4_308	hDN134317_c5_g4_308	112.475
46814	ye_TRINITY_DN153624_c0	ye_TRINITY_DN153624_c0_g1	ye_TRINITY_DN153624_c0_g1_406	yDN153624_c0_g1_406	112.475
16750	hua_TRINITY_DN134317_c5	hua_TRINITY_DN134317_c5_g4	hua_TRINITY_DN134317_c5_g4_345	hDN134317_c5_g4_345	112.475
47783	ye_TRINITY_DN154860_c0	ye_TRINITY_DN154860_c0_g3	ye_TRINITY_DN154860_c0_g3_637	yDN154860_c0_g3_637	112.475
39539	ye_TRINITY_DN139606_c1	ye_TRINITY_DN139606_c1_g1	ye_TRINITY_DN139606_c1_g1_186	yDN139606_c1_g1_186	112.475
45875	ye_TRINITY_DN152118_c2	ye_TRINITY_DN152118_c2_g1	ye_TRINITY_DN152118_c2_g1_646	yDN152118_c2_g1_646	113.302
28671	hua_TRINITY_DN156163_c2	hua_TRINITY_DN156163_c2_g2	hua_TRINITY_DN156163_c2_g2_1187	hDN156163_c2_g2_1187	113.302
33735	ye_TRINITY_DN127394_c4	ye_TRINITY_DN127394_c4_g1	ye_TRINITY_DN127394_c4_g1_172	yDN127394_c4_g1_172	113.302
39536	ye_TRINITY_DN139606_c1	ye_TRINITY_DN139606_c1_g1	ye_TRINITY_DN139606_c1_g1_61	yDN139606_c1_g1_61	113.302
45873	ye_TRINITY_DN152118_c2	ye_TRINITY_DN152118_c2_g1	ye_TRINITY_DN152118_c2_g1_561	yDN152118_c2_g1_561	113.302
8071	hua_TRINITY_DN113277_c0	hua_TRINITY_DN113277_c0_g1	hua_TRINITY_DN113277_c0_g1_1094	hDN113277_c0_g1_1094	114.129
41159	ye_TRINITY_DN143084_c2	ye_TRINITY_DN143084_c2_g1	ye_TRINITY_DN143084_c2_g1_248	yDN143084_c2_g1_248	114.955
8074	hua_TRINITY_DN113277_c0	hua_TRINITY_DN113277_c0_g1	hua_TRINITY_DN113277_c0_g1_1207	hDN113277_c0_g1_1207	114.955
4942	dou_TRINITY_DN56592_c2	dou_TRINITY_DN56592_c2_g1	dou_TRINITY_DN56592_c2_g1_68	dDN56592_c2_g1_68	114.955
34063	ye_TRINITY_DN128005_c0	ye_TRINITY_DN128005_c0_g5	ye_TRINITY_DN128005_c0_g5_183	yDN128005_c0_g5_183	114.955
34062	ye_TRINITY_DN128005_c0	ye_TRINITY_DN128005_c0_g5	ye_TRINITY_DN128005_c0_g5_148	yDN128005_c0_g5_148	114.955
41161	ye_TRINITY_DN143084_c2	ye_TRINITY_DN143084_c2_g1	ye_TRINITY_DN143084_c2_g1_332	yDN143084_c2_g1_332	114.955
41160	ye_TRINITY_DN143084_c2	ye_TRINITY_DN143084_c2_g1	ye_TRINITY_DN143084_c2_g1_299	yDN143084_c2_g1_299	114.955
41162	ye_TRINITY_DN143084_c2	ye_TRINITY_DN143084_c2_g1	ye_TRINITY_DN143084_c2_g1_345	yDN143084_c2_g1_345	114.955
8073	hua_TRINITY_DN113277_c0	hua_TRINITY_DN113277_c0_g1	hua_TRINITY_DN113277_c0_g1_1164	hDN113277_c0_g1_1164	114.955
41158	ye_TRINITY_DN143084_c2	ye_TRINITY_DN143084_c2_g1	ye_TRINITY_DN143084_c2_g1_239	yDN143084_c2_g1_239	114.955
11240	hua_TRINITY_DN122380_c0	hua_TRINITY_DN122380_c0_g1	hua_TRINITY_DN122380_c0_g1_286	hDN122380_c0_g1_286	114.955
33808	ye_TRINITY_DN127524_c1	ye_TRINITY_DN127524_c1_g4	ye_TRINITY_DN127524_c1_g4_418	yDN127524_c1_g4_418	115.782
33807	ye_TRINITY_DN127524_c1	ye_TRINITY_DN127524_c1_g4	ye_TRINITY_DN127524_c1_g4_396	yDN127524_c1_g4_396	115.782
27109	hua_TRINITY_DN154012_c3	hua_TRINITY_DN154012_c3_g4	hua_TRINITY_DN154012_c3_g4_259	hDN154012_c3_g4_259	115.782
33806	ye_TRINITY_DN127524_c1	ye_TRINITY_DN127524_c1_g4	ye_TRINITY_DN127524_c1_g4_355	yDN127524_c1_g4_355	115.782
33805	ye_TRINITY_DN127524_c1	ye_TRINITY_DN127524_c1_g4	ye_TRINITY_DN127524_c1_g4_264	yDN127524_c1_g4_264	115.782
23577	hua_TRINITY_DN148285_c0	hua_TRINITY_DN148285_c0_g2	hua_TRINITY_DN148285_c0_g2_999	hDN148285_c0_g2_999	115.782
17776	hua_TRINITY_DN136923_c4	hua_TRINITY_DN136923_c4_g2	hua_TRINITY_DN136923_c4_g2_330	hDN136923_c4_g2_330	115.782
17778	hua_TRINITY_DN136923_c4	hua_TRINITY_DN136923_c4_g2	hua_TRINITY_DN136923_c4_g2_452	hDN136923_c4_g2_452	115.782
4624	dou_TRINITY_DN56150_c1	dou_TRINITY_DN56150_c1_g4	dou_TRINITY_DN56150_c1_g4_89	dDN56150_c1_g4_89	115.782
28201	hua_TRINITY_DN155533_c0	hua_TRINITY_DN155533_c0_g1	hua_TRINITY_DN155533_c0_g1_502	hDN155533_c0_g1_502	115.782
17777	hua_TRINITY_DN136923_c4	hua_TRINITY_DN136923_c4_g2	hua_TRINITY_DN136923_c4_g2_430	hDN136923_c4_g2_430	115.782
24823	hua_TRINITY_DN150581_c0	hua_TRINITY_DN150581_c0_g1	hua_TRINITY_DN150581_c0_g1_857	hDN150581_c0_g1_857	115.782
27764	hua_TRINITY_DN154876_c1	hua_TRINITY_DN154876_c1_g1	hua_TRINITY_DN154876_c1_g1_582	hDN154876_c1_g1_582	116.608
27761	hua_TRINITY_DN154876_c1	hua_TRINITY_DN154876_c1_g1	hua_TRINITY_DN154876_c1_g1_538	hDN154876_c1_g1_538	116.608
32476	ye_TRINITY_DN123120_c0	ye_TRINITY_DN123120_c0_g1	ye_TRINITY_DN123120_c0_g1_678	yDN123120_c0_g1_678	116.608
32475	ye_TRINITY_DN123120_c0	ye_TRINITY_DN123120_c0_g1	ye_TRINITY_DN123120_c0_g1_662	yDN123120_c0_g1_662	116.608
23576	hua_TRINITY_DN148285_c0	hua_TRINITY_DN148285_c0_g2	hua_TRINITY_DN148285_c0_g2_945	hDN148285_c0_g2_945	116.608
28408	hua_TRINITY_DN155777_c0	hua_TRINITY_DN155777_c0_g1	hua_TRINITY_DN155777_c0_g1_1612	hDN155777_c0_g1_1612	116.608
32474	ye_TRINITY_DN123120_c0	ye_TRINITY_DN123120_c0_g1	ye_TRINITY_DN123120_c0_g1_615	yDN123120_c0_g1_615	116.608
23573	hua_TRINITY_DN148285_c0	hua_TRINITY_DN148285_c0_g2	hua_TRINITY_DN148285_c0_g2_401	hDN148285_c0_g2_401	116.608
23575	hua_TRINITY_DN148285_c0	hua_TRINITY_DN148285_c0_g2	hua_TRINITY_DN148285_c0_g2_833	hDN148285_c0_g2_833	116.608
27765	hua_TRINITY_DN154876_c1	hua_TRINITY_DN154876_c1_g1	hua_TRINITY_DN154876_c1_g1_616	hDN154876_c1_g1_616	116.608
28203	hua_TRINITY_DN155533_c0	hua_TRINITY_DN155533_c0_g1	hua_TRINITY_DN155533_c0_g1_536	hDN155533_c0_g1_536	116.608
28199	hua_TRINITY_DN155533_c0	hua_TRINITY_DN155533_c0_g1	hua_TRINITY_DN155533_c0_g1_481	hDN155533_c0_g1_481	116.608
20289	hua_TRINITY_DN142295_c0	hua_TRINITY_DN142295_c0_g1	hua_TRINITY_DN142295_c0_g1_330	hDN142295_c0_g1_330	116.608
45309	ye_TRINITY_DN151376_c0	ye_TRINITY_DN151376_c0_g2	ye_TRINITY_DN151376_c0_g2_123	yDN151376_c0_g2_123	116.608
45308	ye_TRINITY_DN151376_c0	ye_TRINITY_DN151376_c0_g2	ye_TRINITY_DN151376_c0_g2_82	yDN151376_c0_g2_82	116.608
28587	hua_TRINITY_DN156036_c0	hua_TRINITY_DN156036_c0_g1	hua_TRINITY_DN156036_c0_g1_222	hDN156036_c0_g1_222	117.435
23214	hua_TRINITY_DN147478_c0	hua_TRINITY_DN147478_c0_g1	hua_TRINITY_DN147478_c0_g1_1330	hDN147478_c0_g1_1330	118.261
17148	hua_TRINITY_DN135273_c0	hua_TRINITY_DN135273_c0_g1	hua_TRINITY_DN135273_c0_g1_451	hDN135273_c0_g1_451	118.261
12819	hua_TRINITY_DN125898_c0	hua_TRINITY_DN125898_c0_g3	hua_TRINITY_DN125898_c0_g3_134	hDN125898_c0_g3_134	118.261
1312	dou_TRINITY_DN48852_c2	dou_TRINITY_DN48852_c2_g2	dou_TRINITY_DN48852_c2_g2_25	dDN48852_c2_g2_25	118.261
16403	hua_TRINITY_DN133520_c2	hua_TRINITY_DN133520_c2_g2	hua_TRINITY_DN133520_c2_g2_441	hDN133520_c2_g2_441	118.261
23216	hua_TRINITY_DN147478_c0	hua_TRINITY_DN147478_c0_g1	hua_TRINITY_DN147478_c0_g1_1562	hDN147478_c0_g1_1562	118.261
23212	hua_TRINITY_DN147478_c0	hua_TRINITY_DN147478_c0_g1	hua_TRINITY_DN147478_c0_g1_663	hDN147478_c0_g1_663	118.261
36373	ye_TRINITY_DN132757_c1	ye_TRINITY_DN132757_c1_g1	ye_TRINITY_DN132757_c1_g1_397	yDN132757_c1_g1_397	118.261
16400	hua_TRINITY_DN133520_c2	hua_TRINITY_DN133520_c2_g2	hua_TRINITY_DN133520_c2_g2_381	hDN133520_c2_g2_381	118.261
12820	hua_TRINITY_DN125898_c0	hua_TRINITY_DN125898_c0_g3	hua_TRINITY_DN125898_c0_g3_162	hDN125898_c0_g3_162	118.261
23213	hua_TRINITY_DN147478_c0	hua_TRINITY_DN147478_c0_g1	hua_TRINITY_DN147478_c0_g1_699	hDN147478_c0_g1_699	118.261
17149	hua_TRINITY_DN135273_c0	hua_TRINITY_DN135273_c0_g2	hua_TRINITY_DN135273_c0_g2_407	hDN135273_c0_g2_407	118.261
17150	hua_TRINITY_DN135273_c0	hua_TRINITY_DN135273_c0_g2	hua_TRINITY_DN135273_c0_g2_447	hDN135273_c0_g2_447	118.261
23215	hua_TRINITY_DN147478_c0	hua_TRINITY_DN147478_c0_g1	hua_TRINITY_DN147478_c0_g1_1515	hDN147478_c0_g1_1515	118.261
12821	hua_TRINITY_DN125898_c0	hua_TRINITY_DN125898_c0_g3	hua_TRINITY_DN125898_c0_g3_241	hDN125898_c0_g3_241	118.261
27680	hua_TRINITY_DN154755_c1	hua_TRINITY_DN154755_c1_g1	hua_TRINITY_DN154755_c1_g1_3374	hDN154755_c1_g1_3374	119.088
27679	hua_TRINITY_DN154755_c1	hua_TRINITY_DN154755_c1_g1	hua_TRINITY_DN154755_c1_g1_3160	hDN154755_c1_g1_3160	119.088
1313	dou_TRINITY_DN48852_c2	dou_TRINITY_DN48852_c2_g2	dou_TRINITY_DN48852_c2_g2_403	dDN48852_c2_g2_403	119.088
42036	ye_TRINITY_DN145019_c2	ye_TRINITY_DN145019_c2_g1	ye_TRINITY_DN145019_c2_g1_190	yDN145019_c2_g1_190	119.088
44336	ye_TRINITY_DN149592_c0	ye_TRINITY_DN149592_c0_g2	ye_TRINITY_DN149592_c0_g2_457	yDN149592_c0_g2_457	119.088
27681	hua_TRINITY_DN154755_c1	hua_TRINITY_DN154755_c1_g1	hua_TRINITY_DN154755_c1_g1_3600	hDN154755_c1_g1_3600	119.088
46050	ye_TRINITY_DN152478_c1	ye_TRINITY_DN152478_c1_g1	ye_TRINITY_DN152478_c1_g1_895	yDN152478_c1_g1_895	119.088
676	dou_TRINITY_DN43116_c0	dou_TRINITY_DN43116_c0_g1	dou_TRINITY_DN43116_c0_g1_1487	dDN43116_c0_g1_1487	119.088
39249	ye_TRINITY_DN139077_c5	ye_TRINITY_DN139077_c5_g1	ye_TRINITY_DN139077_c5_g1_1166	yDN139077_c5_g1_1166	119.088
46051	ye_TRINITY_DN152478_c1	ye_TRINITY_DN152478_c1_g1	ye_TRINITY_DN152478_c1_g1_964	yDN152478_c1_g1_964	119.088
2521	dou_TRINITY_DN52750_c0	dou_TRINITY_DN52750_c0_g2	dou_TRINITY_DN52750_c0_g2_109	dDN52750_c0_g2_109	119.088
46048	ye_TRINITY_DN152478_c1	ye_TRINITY_DN152478_c1_g1	ye_TRINITY_DN152478_c1_g1_524	yDN152478_c1_g1_524	119.088
2520	dou_TRINITY_DN52750_c0	dou_TRINITY_DN52750_c0_g2	dou_TRINITY_DN52750_c0_g2_90	dDN52750_c0_g2_90	119.088
8738	hua_TRINITY_DN116824_c1	hua_TRINITY_DN116824_c1_g1	hua_TRINITY_DN116824_c1_g1_1081	hDN116824_c1_g1_1081	119.088
28658	hua_TRINITY_DN156139_c3	hua_TRINITY_DN156139_c3_g4	hua_TRINITY_DN156139_c3_g4_2186	hDN156139_c3_g4_2186	119.088
27682	hua_TRINITY_DN154755_c1	hua_TRINITY_DN154755_c1_g1	hua_TRINITY_DN154755_c1_g1_3615	hDN154755_c1_g1_3615	119.088
28638	hua_TRINITY_DN156139_c3	hua_TRINITY_DN156139_c3_g4	hua_TRINITY_DN156139_c3_g4_1572	hDN156139_c3_g4_1572	119.088
8739	hua_TRINITY_DN116824_c1	hua_TRINITY_DN116824_c1_g1	hua_TRINITY_DN116824_c1_g1_1088	hDN116824_c1_g1_1088	119.088
46046	ye_TRINITY_DN152478_c1	ye_TRINITY_DN152478_c1_g1	ye_TRINITY_DN152478_c1_g1_230	yDN152478_c1_g1_230	119.088
27018	hua_TRINITY_DN153906_c1	hua_TRINITY_DN153906_c1_g2	hua_TRINITY_DN153906_c1_g2_798	hDN153906_c1_g2_798	119.088
675	dou_TRINITY_DN43116_c0	dou_TRINITY_DN43116_c0_g1	dou_TRINITY_DN43116_c0_g1_1430	dDN43116_c0_g1_1430	119.088
28637	hua_TRINITY_DN156139_c3	hua_TRINITY_DN156139_c3_g4	hua_TRINITY_DN156139_c3_g4_1551	hDN156139_c3_g4_1551	119.088
7713	hua_TRINITY_DN101730_c0	hua_TRINITY_DN101730_c0_g1	hua_TRINITY_DN101730_c0_g1_540	hDN101730_c0_g1_540	119.088
32052	ye_TRINITY_DN119846_c0	ye_TRINITY_DN119846_c0_g1	ye_TRINITY_DN119846_c0_g1_454	yDN119846_c0_g1_454	119.088
11104	hua_TRINITY_DN122014_c0	hua_TRINITY_DN122014_c0_g1	hua_TRINITY_DN122014_c0_g1_150	hDN122014_c0_g1_150	119.088
11105	hua_TRINITY_DN122014_c0	hua_TRINITY_DN122014_c0_g1	hua_TRINITY_DN122014_c0_g1_164	hDN122014_c0_g1_164	119.088
11106	hua_TRINITY_DN122014_c0	hua_TRINITY_DN122014_c0_g1	hua_TRINITY_DN122014_c0_g1_240	hDN122014_c0_g1_240	119.088
32756	ye_TRINITY_DN124833_c0	ye_TRINITY_DN124833_c0_g1	ye_TRINITY_DN124833_c0_g1_1651	yDN124833_c0_g1_1651	119.088
11107	hua_TRINITY_DN122014_c0	hua_TRINITY_DN122014_c0_g1	hua_TRINITY_DN122014_c0_g1_241	hDN122014_c0_g1_241	119.088
11108	hua_TRINITY_DN122014_c0	hua_TRINITY_DN122014_c0_g1	hua_TRINITY_DN122014_c0_g1_270	hDN122014_c0_g1_270	119.088
32755	ye_TRINITY_DN124833_c0	ye_TRINITY_DN124833_c0_g1	ye_TRINITY_DN124833_c0_g1_1650	yDN124833_c0_g1_1650	119.088
11109	hua_TRINITY_DN122014_c0	hua_TRINITY_DN122014_c0_g1	hua_TRINITY_DN122014_c0_g1_278	hDN122014_c0_g1_278	119.088
33248	ye_TRINITY_DN126175_c0	ye_TRINITY_DN126175_c0_g1	ye_TRINITY_DN126175_c0_g1_530	yDN126175_c0_g1_530	119.088
9139	hua_TRINITY_DN117812_c0	hua_TRINITY_DN117812_c0_g2	hua_TRINITY_DN117812_c0_g2_433	hDN117812_c0_g2_433	119.088
49598	ye_TRINITY_DN156738_c1	ye_TRINITY_DN156738_c1_g1	ye_TRINITY_DN156738_c1_g1_256	yDN156738_c1_g1_256	119.088
33252	ye_TRINITY_DN126175_c0	ye_TRINITY_DN126175_c0_g1	ye_TRINITY_DN126175_c0_g1_566	yDN126175_c0_g1_566	119.088
47799	ye_TRINITY_DN154905_c1	ye_TRINITY_DN154905_c1_g1	ye_TRINITY_DN154905_c1_g1_602	yDN154905_c1_g1_602	119.088
48092	ye_TRINITY_DN155270_c1	ye_TRINITY_DN155270_c1_g1	ye_TRINITY_DN155270_c1_g1_119	yDN155270_c1_g1_119	119.088
11113	hua_TRINITY_DN122014_c0	hua_TRINITY_DN122014_c0_g1	hua_TRINITY_DN122014_c0_g1_591	hDN122014_c0_g1_591	119.088
11112	hua_TRINITY_DN122014_c0	hua_TRINITY_DN122014_c0_g1	hua_TRINITY_DN122014_c0_g1_551	hDN122014_c0_g1_551	119.088
11110	hua_TRINITY_DN122014_c0	hua_TRINITY_DN122014_c0_g1	hua_TRINITY_DN122014_c0_g1_507	hDN122014_c0_g1_507	119.088
11111	hua_TRINITY_DN122014_c0	hua_TRINITY_DN122014_c0_g1	hua_TRINITY_DN122014_c0_g1_531	hDN122014_c0_g1_531	119.088
3846	dou_TRINITY_DN54812_c1	dou_TRINITY_DN54812_c1_g1	dou_TRINITY_DN54812_c1_g1_93	dDN54812_c1_g1_93	119.914
47810	ye_TRINITY_DN154909_c0	ye_TRINITY_DN154909_c0_g2	ye_TRINITY_DN154909_c0_g2_344	yDN154909_c0_g2_344	119.914
43394	ye_TRINITY_DN147666_c0	ye_TRINITY_DN147666_c0_g2	ye_TRINITY_DN147666_c0_g2_915	yDN147666_c0_g2_915	119.914
43393	ye_TRINITY_DN147666_c0	ye_TRINITY_DN147666_c0_g2	ye_TRINITY_DN147666_c0_g2_883	yDN147666_c0_g2_883	119.914
36677	ye_TRINITY_DN133501_c1	ye_TRINITY_DN133501_c1_g1	ye_TRINITY_DN133501_c1_g1_915	yDN133501_c1_g1_915	119.914
47811	ye_TRINITY_DN154909_c0	ye_TRINITY_DN154909_c0_g2	ye_TRINITY_DN154909_c0_g2_367	yDN154909_c0_g2_367	119.914
8002	hua_TRINITY_DN112605_c0	hua_TRINITY_DN112605_c0_g1	hua_TRINITY_DN112605_c0_g1_489	hDN112605_c0_g1_489	119.914
25190	hua_TRINITY_DN150982_c0	hua_TRINITY_DN150982_c0_g1	hua_TRINITY_DN150982_c0_g1_760	hDN150982_c0_g1_760	119.914
25192	hua_TRINITY_DN150982_c0	hua_TRINITY_DN150982_c0_g1	hua_TRINITY_DN150982_c0_g1_864	hDN150982_c0_g1_864	119.914
25182	hua_TRINITY_DN150982_c0	hua_TRINITY_DN150982_c0_g1	hua_TRINITY_DN150982_c0_g1_242	hDN150982_c0_g1_242	119.914
25189	hua_TRINITY_DN150982_c0	hua_TRINITY_DN150982_c0_g1	hua_TRINITY_DN150982_c0_g1_733	hDN150982_c0_g1_733	119.914
25188	hua_TRINITY_DN150982_c0	hua_TRINITY_DN150982_c0_g1	hua_TRINITY_DN150982_c0_g1_727	hDN150982_c0_g1_727	119.914
25193	hua_TRINITY_DN150982_c0	hua_TRINITY_DN150982_c0_g1	hua_TRINITY_DN150982_c0_g1_870	hDN150982_c0_g1_870	119.914
25186	hua_TRINITY_DN150982_c0	hua_TRINITY_DN150982_c0_g1	hua_TRINITY_DN150982_c0_g1_325	hDN150982_c0_g1_325	119.914
25177	hua_TRINITY_DN150982_c0	hua_TRINITY_DN150982_c0_g1	hua_TRINITY_DN150982_c0_g1_119	hDN150982_c0_g1_119	119.914
25187	hua_TRINITY_DN150982_c0	hua_TRINITY_DN150982_c0_g1	hua_TRINITY_DN150982_c0_g1_686	hDN150982_c0_g1_686	119.914
32456	ye_TRINITY_DN123005_c0	ye_TRINITY_DN123005_c0_g1	ye_TRINITY_DN123005_c0_g1_2585	yDN123005_c0_g1_2585	119.914
13105	hua_TRINITY_DN126514_c0	hua_TRINITY_DN126514_c0_g1	hua_TRINITY_DN126514_c0_g1_281	hDN126514_c0_g1_281	121.568
47265	ye_TRINITY_DN154179_c2	ye_TRINITY_DN154179_c2_g2	ye_TRINITY_DN154179_c2_g2_442	yDN154179_c2_g2_442	121.568
41577	ye_TRINITY_DN144090_c0	ye_TRINITY_DN144090_c0_g1	ye_TRINITY_DN144090_c0_g1_604	yDN144090_c0_g1_604	121.568
26846	hua_TRINITY_DN153638_c0	hua_TRINITY_DN153638_c0_g1	hua_TRINITY_DN153638_c0_g1_619	hDN153638_c0_g1_619	122.394
15659	hua_TRINITY_DN131743_c0	hua_TRINITY_DN131743_c0_g5	hua_TRINITY_DN131743_c0_g5_372	hDN131743_c0_g5_372	122.394
32242	ye_TRINITY_DN121409_c0	ye_TRINITY_DN121409_c0_g1	ye_TRINITY_DN121409_c0_g1_38	yDN121409_c0_g1_38	123.221
9329	hua_TRINITY_DN118273_c1	hua_TRINITY_DN118273_c1_g2	hua_TRINITY_DN118273_c1_g2_287	hDN118273_c1_g2_287	124.047
39166	ye_TRINITY_DN139006_c4	ye_TRINITY_DN139006_c4_g3	ye_TRINITY_DN139006_c4_g3_274	yDN139006_c4_g3_274	125.701
26563	hua_TRINITY_DN153276_c1	hua_TRINITY_DN153276_c1_g1	hua_TRINITY_DN153276_c1_g1_799	hDN153276_c1_g1_799	125.701
26564	hua_TRINITY_DN153276_c1	hua_TRINITY_DN153276_c1_g1	hua_TRINITY_DN153276_c1_g1_976	hDN153276_c1_g1_976	125.701
9057	hua_TRINITY_DN117610_c0	hua_TRINITY_DN117610_c0_g1	hua_TRINITY_DN117610_c0_g1_308	hDN117610_c0_g1_308	125.701
16457	hua_TRINITY_DN133719_c4	hua_TRINITY_DN133719_c4_g2	hua_TRINITY_DN133719_c4_g2_14	hDN133719_c4_g2_14	125.701
26565	hua_TRINITY_DN153276_c1	hua_TRINITY_DN153276_c1_g1	hua_TRINITY_DN153276_c1_g1_1019	hDN153276_c1_g1_1019	125.701
25476	hua_TRINITY_DN151623_c2	hua_TRINITY_DN151623_c2_g3	hua_TRINITY_DN151623_c2_g3_69	hDN151623_c2_g3_69	125.701
18225	hua_TRINITY_DN137890_c0	hua_TRINITY_DN137890_c0_g2	hua_TRINITY_DN137890_c0_g2_1373	hDN137890_c0_g2_1373	126.527
9728	hua_TRINITY_DN119179_c4	hua_TRINITY_DN119179_c4_g1	hua_TRINITY_DN119179_c4_g1_73	hDN119179_c4_g1_73	127.354
9727	hua_TRINITY_DN119179_c4	hua_TRINITY_DN119179_c4_g1	hua_TRINITY_DN119179_c4_g1_72	hDN119179_c4_g1_72	127.354
9732	hua_TRINITY_DN119179_c4	hua_TRINITY_DN119179_c4_g1	hua_TRINITY_DN119179_c4_g1_128	hDN119179_c4_g1_128	127.354
47177	ye_TRINITY_DN154040_c2	ye_TRINITY_DN154040_c2_g1	ye_TRINITY_DN154040_c2_g1_1477	yDN154040_c2_g1_1477	128.18
27658	hua_TRINITY_DN154731_c0	hua_TRINITY_DN154731_c0_g1	hua_TRINITY_DN154731_c0_g1_1334	hDN154731_c0_g1_1334	128.18
26266	hua_TRINITY_DN152753_c0	hua_TRINITY_DN152753_c0_g1	hua_TRINITY_DN152753_c0_g1_1176	hDN152753_c0_g1_1176	128.18
33692	ye_TRINITY_DN127247_c1	ye_TRINITY_DN127247_c1_g5	ye_TRINITY_DN127247_c1_g5_353	yDN127247_c1_g5_353	128.18
29196	hua_TRINITY_DN156754_c1	hua_TRINITY_DN156754_c1_g1	hua_TRINITY_DN156754_c1_g1_293	hDN156754_c1_g1_293	129.007
23588	hua_TRINITY_DN148325_c1	hua_TRINITY_DN148325_c1_g6	hua_TRINITY_DN148325_c1_g6_760	hDN148325_c1_g6_760	129.007
15434	hua_TRINITY_DN131230_c3	hua_TRINITY_DN131230_c3_g1	hua_TRINITY_DN131230_c3_g1_1490	hDN131230_c3_g1_1490	129.007
47178	ye_TRINITY_DN154040_c2	ye_TRINITY_DN154040_c2_g1	ye_TRINITY_DN154040_c2_g1_1481	yDN154040_c2_g1_1481	129.007
15441	hua_TRINITY_DN131230_c3	hua_TRINITY_DN131230_c3_g1	hua_TRINITY_DN131230_c3_g1_1626	hDN131230_c3_g1_1626	129.007
47176	ye_TRINITY_DN154040_c2	ye_TRINITY_DN154040_c2_g1	ye_TRINITY_DN154040_c2_g1_395	yDN154040_c2_g1_395	129.007
23440	hua_TRINITY_DN148055_c0	hua_TRINITY_DN148055_c0_g1	hua_TRINITY_DN148055_c0_g1_985	hDN148055_c0_g1_985	129.833
15370	hua_TRINITY_DN131098_c1	hua_TRINITY_DN131098_c1_g1	hua_TRINITY_DN131098_c1_g1_910	hDN131098_c1_g1_910	129.833
43767	ye_TRINITY_DN148425_c0	ye_TRINITY_DN148425_c0_g1	ye_TRINITY_DN148425_c0_g1_197	yDN148425_c0_g1_197	129.833
43769	ye_TRINITY_DN148425_c0	ye_TRINITY_DN148425_c0_g1	ye_TRINITY_DN148425_c0_g1_254	yDN148425_c0_g1_254	129.833
29334	hua_TRINITY_DN156923_c2	hua_TRINITY_DN156923_c2_g1	hua_TRINITY_DN156923_c2_g1_580	hDN156923_c2_g1_580	130.66
29335	hua_TRINITY_DN156923_c2	hua_TRINITY_DN156923_c2_g1	hua_TRINITY_DN156923_c2_g1_624	hDN156923_c2_g1_624	130.66
29336	hua_TRINITY_DN156923_c2	hua_TRINITY_DN156923_c2_g1	hua_TRINITY_DN156923_c2_g1_628	hDN156923_c2_g1_628	130.66
29340	hua_TRINITY_DN156923_c2	hua_TRINITY_DN156923_c2_g1	hua_TRINITY_DN156923_c2_g1_1337	hDN156923_c2_g1_1337	130.66
29337	hua_TRINITY_DN156923_c2	hua_TRINITY_DN156923_c2_g1	hua_TRINITY_DN156923_c2_g1_650	hDN156923_c2_g1_650	130.66
35164	ye_TRINITY_DN130091_c0	ye_TRINITY_DN130091_c0_g1	ye_TRINITY_DN130091_c0_g1_589	yDN130091_c0_g1_589	131.486
1323	dou_TRINITY_DN48882_c2	dou_TRINITY_DN48882_c2_g4	dou_TRINITY_DN48882_c2_g4_189	dDN48882_c2_g4_189	132.313
39060	ye_TRINITY_DN138788_c1	ye_TRINITY_DN138788_c1_g4	ye_TRINITY_DN138788_c1_g4_243	yDN138788_c1_g4_243	132.313
17248	hua_TRINITY_DN135603_c0	hua_TRINITY_DN135603_c0_g1	hua_TRINITY_DN135603_c0_g1_73	hDN135603_c0_g1_73	133.139
7805	hua_TRINITY_DN107856_c0	hua_TRINITY_DN107856_c0_g3	hua_TRINITY_DN107856_c0_g3_384	hDN107856_c0_g3_384	133.139
30183	hua_TRINITY_DN157850_c4	hua_TRINITY_DN157850_c4_g2	hua_TRINITY_DN157850_c4_g2_1835	hDN157850_c4_g2_1835	133.966
30184	hua_TRINITY_DN157850_c4	hua_TRINITY_DN157850_c4_g2	hua_TRINITY_DN157850_c4_g2_1852	hDN157850_c4_g2_1852	133.966
11704	hua_TRINITY_DN123424_c0	hua_TRINITY_DN123424_c0_g1	hua_TRINITY_DN123424_c0_g1_657	hDN123424_c0_g1_657	133.966
30182	hua_TRINITY_DN157850_c4	hua_TRINITY_DN157850_c4_g2	hua_TRINITY_DN157850_c4_g2_1828	hDN157850_c4_g2_1828	133.966
7803	hua_TRINITY_DN107856_c0	hua_TRINITY_DN107856_c0_g3	hua_TRINITY_DN107856_c0_g3_333	hDN107856_c0_g3_333	134.792
39767	ye_TRINITY_DN140146_c1	ye_TRINITY_DN140146_c1_g1	ye_TRINITY_DN140146_c1_g1_257	yDN140146_c1_g1_257	136.446
39768	ye_TRINITY_DN140146_c1	ye_TRINITY_DN140146_c1_g1	ye_TRINITY_DN140146_c1_g1_303	yDN140146_c1_g1_303	136.446
16277	hua_TRINITY_DN133154_c4	hua_TRINITY_DN133154_c4_g1	hua_TRINITY_DN133154_c4_g1_111	hDN133154_c4_g1_111	137.272
16275	hua_TRINITY_DN133154_c4	hua_TRINITY_DN133154_c4_g1	hua_TRINITY_DN133154_c4_g1_84	hDN133154_c4_g1_84	137.272
32249	ye_TRINITY_DN121430_c0	ye_TRINITY_DN121430_c0_g1	ye_TRINITY_DN121430_c0_g1_123	yDN121430_c0_g1_123	137.272
32251	ye_TRINITY_DN121430_c0	ye_TRINITY_DN121430_c0_g1	ye_TRINITY_DN121430_c0_g1_132	yDN121430_c0_g1_132	137.272
32247	ye_TRINITY_DN121430_c0	ye_TRINITY_DN121430_c0_g1	ye_TRINITY_DN121430_c0_g1_114	yDN121430_c0_g1_114	137.272
32248	ye_TRINITY_DN121430_c0	ye_TRINITY_DN121430_c0_g1	ye_TRINITY_DN121430_c0_g1_120	yDN121430_c0_g1_120	137.272
39063	ye_TRINITY_DN138800_c0	ye_TRINITY_DN138800_c0_g1	ye_TRINITY_DN138800_c0_g1_584	yDN138800_c0_g1_584	138.099
32785	ye_TRINITY_DN124897_c0	ye_TRINITY_DN124897_c0_g1	ye_TRINITY_DN124897_c0_g1_607	yDN124897_c0_g1_607	138.099
36136	ye_TRINITY_DN132290_c1	ye_TRINITY_DN132290_c1_g1	ye_TRINITY_DN132290_c1_g1_1226	yDN132290_c1_g1_1226	138.099
10	dou_TRINITY_DN11120_c0	dou_TRINITY_DN11120_c0_g1	dou_TRINITY_DN11120_c0_g1_399	dDN11120_c0_g1_399	138.099
6	dou_TRINITY_DN11120_c0	dou_TRINITY_DN11120_c0_g1	dou_TRINITY_DN11120_c0_g1_323	dDN11120_c0_g1_323	138.099
41082	ye_TRINITY_DN142937_c0	ye_TRINITY_DN142937_c0_g1	ye_TRINITY_DN142937_c0_g1_257	yDN142937_c0_g1_257	138.099
36119	ye_TRINITY_DN132245_c1	ye_TRINITY_DN132245_c1_g1	ye_TRINITY_DN132245_c1_g1_4319	yDN132245_c1_g1_4319	138.099
488	dou_TRINITY_DN40196_c0	dou_TRINITY_DN40196_c0_g1	dou_TRINITY_DN40196_c0_g1_165	dDN40196_c0_g1_165	138.099
44343	ye_TRINITY_DN149599_c3	ye_TRINITY_DN149599_c3_g1	ye_TRINITY_DN149599_c3_g1_1037	yDN149599_c3_g1_1037	138.099
44340	ye_TRINITY_DN149599_c3	ye_TRINITY_DN149599_c3_g1	ye_TRINITY_DN149599_c3_g1_969	yDN149599_c3_g1_969	138.099
32549	ye_TRINITY_DN123642_c0	ye_TRINITY_DN123642_c0_g1	ye_TRINITY_DN123642_c0_g1_167	yDN123642_c0_g1_167	138.099
36982	ye_TRINITY_DN134037_c2	ye_TRINITY_DN134037_c2_g2	ye_TRINITY_DN134037_c2_g2_778	yDN134037_c2_g2_778	138.099
31895	ye_TRINITY_DN117362_c0	ye_TRINITY_DN117362_c0_g3	ye_TRINITY_DN117362_c0_g3_1464	yDN117362_c0_g3_1464	138.099
41083	ye_TRINITY_DN142937_c0	ye_TRINITY_DN142937_c0_g1	ye_TRINITY_DN142937_c0_g1_259	yDN142937_c0_g1_259	138.099
44338	ye_TRINITY_DN149599_c3	ye_TRINITY_DN149599_c3_g1	ye_TRINITY_DN149599_c3_g1_941	yDN149599_c3_g1_941	138.099
36120	ye_TRINITY_DN132245_c1	ye_TRINITY_DN132245_c1_g1	ye_TRINITY_DN132245_c1_g1_4320	yDN132245_c1_g1_4320	138.099
492	dou_TRINITY_DN40196_c0	dou_TRINITY_DN40196_c0_g1	dou_TRINITY_DN40196_c0_g1_252	dDN40196_c0_g1_252	138.926
31888	ye_TRINITY_DN117362_c0	ye_TRINITY_DN117362_c0_g3	ye_TRINITY_DN117362_c0_g3_330	yDN117362_c0_g3_330	138.926
31889	ye_TRINITY_DN117362_c0	ye_TRINITY_DN117362_c0_g3	ye_TRINITY_DN117362_c0_g3_352	yDN117362_c0_g3_352	138.926
36983	ye_TRINITY_DN134037_c2	ye_TRINITY_DN134037_c2_g2	ye_TRINITY_DN134037_c2_g2_779	yDN134037_c2_g2_779	138.926
44337	ye_TRINITY_DN149599_c3	ye_TRINITY_DN149599_c3_g1	ye_TRINITY_DN149599_c3_g1_883	yDN149599_c3_g1_883	138.926
31894	ye_TRINITY_DN117362_c0	ye_TRINITY_DN117362_c0_g3	ye_TRINITY_DN117362_c0_g3_1437	yDN117362_c0_g3_1437	138.926
489	dou_TRINITY_DN40196_c0	dou_TRINITY_DN40196_c0_g1	dou_TRINITY_DN40196_c0_g1_237	dDN40196_c0_g1_237	138.926
31892	ye_TRINITY_DN117362_c0	ye_TRINITY_DN117362_c0_g3	ye_TRINITY_DN117362_c0_g3_1056	yDN117362_c0_g3_1056	138.926
491	dou_TRINITY_DN40196_c0	dou_TRINITY_DN40196_c0_g1	dou_TRINITY_DN40196_c0_g1_250	dDN40196_c0_g1_250	138.926
36985	ye_TRINITY_DN134037_c2	ye_TRINITY_DN134037_c2_g2	ye_TRINITY_DN134037_c2_g2_861	yDN134037_c2_g2_861	138.926
37073	ye_TRINITY_DN134247_c1	ye_TRINITY_DN134247_c1_g2	ye_TRINITY_DN134247_c1_g2_747	yDN134247_c1_g2_747	138.926
37070	ye_TRINITY_DN134247_c1	ye_TRINITY_DN134247_c1_g2	ye_TRINITY_DN134247_c1_g2_658	yDN134247_c1_g2_658	138.926
19011	hua_TRINITY_DN139671_c1	hua_TRINITY_DN139671_c1_g2	hua_TRINITY_DN139671_c1_g2_492	hDN139671_c1_g2_492	138.926
18079	hua_TRINITY_DN137569_c0	hua_TRINITY_DN137569_c0_g2	hua_TRINITY_DN137569_c0_g2_633	hDN137569_c0_g2_633	138.926
37067	ye_TRINITY_DN134247_c1	ye_TRINITY_DN134247_c1_g1	ye_TRINITY_DN134247_c1_g1_952	yDN134247_c1_g1_952	138.926
20375	hua_TRINITY_DN142381_c2	hua_TRINITY_DN142381_c2_g3	hua_TRINITY_DN142381_c2_g3_470	hDN142381_c2_g3_470	138.926
34603	ye_TRINITY_DN129187_c1	ye_TRINITY_DN129187_c1_g1	ye_TRINITY_DN129187_c1_g1_705	yDN129187_c1_g1_705	138.926
37068	ye_TRINITY_DN134247_c1	ye_TRINITY_DN134247_c1_g1	ye_TRINITY_DN134247_c1_g1_1000	yDN134247_c1_g1_1000	138.926
13430	hua_TRINITY_DN127046_c0	hua_TRINITY_DN127046_c0_g1	hua_TRINITY_DN127046_c0_g1_589	hDN127046_c0_g1_589	138.926
18894	hua_TRINITY_DN139387_c0	hua_TRINITY_DN139387_c0_g6	hua_TRINITY_DN139387_c0_g6_472	hDN139387_c0_g6_472	138.926
37066	ye_TRINITY_DN134247_c1	ye_TRINITY_DN134247_c1_g1	ye_TRINITY_DN134247_c1_g1_937	yDN134247_c1_g1_937	138.926
37072	ye_TRINITY_DN134247_c1	ye_TRINITY_DN134247_c1_g2	ye_TRINITY_DN134247_c1_g2_743	yDN134247_c1_g2_743	138.926
37069	ye_TRINITY_DN134247_c1	ye_TRINITY_DN134247_c1_g1	ye_TRINITY_DN134247_c1_g1_1030	yDN134247_c1_g1_1030	138.926
34604	ye_TRINITY_DN129187_c1	ye_TRINITY_DN129187_c1_g1	ye_TRINITY_DN129187_c1_g1_720	yDN129187_c1_g1_720	138.926
14853	hua_TRINITY_DN129917_c0	hua_TRINITY_DN129917_c0_g1	hua_TRINITY_DN129917_c0_g1_193	hDN129917_c0_g1_193	139.752
37064	ye_TRINITY_DN134247_c1	ye_TRINITY_DN134247_c1_g1	ye_TRINITY_DN134247_c1_g1_775	yDN134247_c1_g1_775	139.752
37063	ye_TRINITY_DN134247_c1	ye_TRINITY_DN134247_c1_g1	ye_TRINITY_DN134247_c1_g1_705	yDN134247_c1_g1_705	139.752
38317	ye_TRINITY_DN137107_c0	ye_TRINITY_DN137107_c0_g2	ye_TRINITY_DN137107_c0_g2_1067	yDN137107_c0_g2_1067	139.752
17991	hua_TRINITY_DN137334_c0	hua_TRINITY_DN137334_c0_g1	hua_TRINITY_DN137334_c0_g1_310	hDN137334_c0_g1_310	139.752
38313	ye_TRINITY_DN137107_c0	ye_TRINITY_DN137107_c0_g2	ye_TRINITY_DN137107_c0_g2_695	yDN137107_c0_g2_695	139.752
40369	ye_TRINITY_DN141521_c0	ye_TRINITY_DN141521_c0_g3	ye_TRINITY_DN141521_c0_g3_659	yDN141521_c0_g3_659	139.752
15809	hua_TRINITY_DN131963_c0	hua_TRINITY_DN131963_c0_g1	hua_TRINITY_DN131963_c0_g1_1416	hDN131963_c0_g1_1416	140.579
37062	ye_TRINITY_DN134247_c1	ye_TRINITY_DN134247_c1_g1	ye_TRINITY_DN134247_c1_g1_695	yDN134247_c1_g1_695	140.579
36068	ye_TRINITY_DN132131_c0	ye_TRINITY_DN132131_c0_g2	ye_TRINITY_DN132131_c0_g2_1155	yDN132131_c0_g2_1155	140.579
36069	ye_TRINITY_DN132131_c0	ye_TRINITY_DN132131_c0_g2	ye_TRINITY_DN132131_c0_g2_1162	yDN132131_c0_g2_1162	140.579
10662	hua_TRINITY_DN121085_c0	hua_TRINITY_DN121085_c0_g1	hua_TRINITY_DN121085_c0_g1_343	hDN121085_c0_g1_343	140.579
37071	ye_TRINITY_DN134247_c1	ye_TRINITY_DN134247_c1_g2	ye_TRINITY_DN134247_c1_g2_738	yDN134247_c1_g2_738	140.579
37065	ye_TRINITY_DN134247_c1	ye_TRINITY_DN134247_c1_g1	ye_TRINITY_DN134247_c1_g1_793	yDN134247_c1_g1_793	140.579
36383	ye_TRINITY_DN132777_c1	ye_TRINITY_DN132777_c1_g3	ye_TRINITY_DN132777_c1_g3_1283	yDN132777_c1_g3_1283	140.579
10663	hua_TRINITY_DN121085_c0	hua_TRINITY_DN121085_c0_g1	hua_TRINITY_DN121085_c0_g1_355	hDN121085_c0_g1_355	140.579
12088	hua_TRINITY_DN124290_c0	hua_TRINITY_DN124290_c0_g3	hua_TRINITY_DN124290_c0_g3_1171	hDN124290_c0_g3_1171	140.579
17992	hua_TRINITY_DN137334_c0	hua_TRINITY_DN137334_c0_g1	hua_TRINITY_DN137334_c0_g1_377	hDN137334_c0_g1_377	140.579
17993	hua_TRINITY_DN137334_c0	hua_TRINITY_DN137334_c0_g1	hua_TRINITY_DN137334_c0_g1_405	hDN137334_c0_g1_405	140.579
17994	hua_TRINITY_DN137334_c0	hua_TRINITY_DN137334_c0_g1	hua_TRINITY_DN137334_c0_g1_452	hDN137334_c0_g1_452	140.579
46009	ye_TRINITY_DN152358_c1	ye_TRINITY_DN152358_c1_g1	ye_TRINITY_DN152358_c1_g1_1052	yDN152358_c1_g1_1052	141.405
34710	ye_TRINITY_DN129324_c0	ye_TRINITY_DN129324_c0_g1	ye_TRINITY_DN129324_c0_g1_1096	yDN129324_c0_g1_1096	141.405
17562	hua_TRINITY_DN136477_c5	hua_TRINITY_DN136477_c5_g2	hua_TRINITY_DN136477_c5_g2_1093	hDN136477_c5_g2_1093	142.232
23210	hua_TRINITY_DN147465_c2	hua_TRINITY_DN147465_c2_g2	hua_TRINITY_DN147465_c2_g2_203	hDN147465_c2_g2_203	143.885
23209	hua_TRINITY_DN147465_c2	hua_TRINITY_DN147465_c2_g2	hua_TRINITY_DN147465_c2_g2_164	hDN147465_c2_g2_164	143.885
14294	hua_TRINITY_DN128884_c3	hua_TRINITY_DN128884_c3_g2	hua_TRINITY_DN128884_c3_g2_363	hDN128884_c3_g2_363	143.885
6246	dou_TRINITY_DN58544_c2	dou_TRINITY_DN58544_c2_g1	dou_TRINITY_DN58544_c2_g1_1710	dDN58544_c2_g1_1710	143.885
12059	hua_TRINITY_DN124182_c5	hua_TRINITY_DN124182_c5_g2	hua_TRINITY_DN124182_c5_g2_240	hDN124182_c5_g2_240	143.885
6244	dou_TRINITY_DN58544_c2	dou_TRINITY_DN58544_c2_g1	dou_TRINITY_DN58544_c2_g1_585	dDN58544_c2_g1_585	143.885
20257	hua_TRINITY_DN142226_c3	hua_TRINITY_DN142226_c3_g2	hua_TRINITY_DN142226_c3_g2_211	hDN142226_c3_g2_211	143.885
1576	dou_TRINITY_DN50095_c3	dou_TRINITY_DN50095_c3_g2	dou_TRINITY_DN50095_c3_g2_514	dDN50095_c3_g2_514	143.885
34115	ye_TRINITY_DN128165_c0	ye_TRINITY_DN128165_c0_g3	ye_TRINITY_DN128165_c0_g3_102	yDN128165_c0_g3_102	143.885
38296	ye_TRINITY_DN137083_c3	ye_TRINITY_DN137083_c3_g2	ye_TRINITY_DN137083_c3_g2_337	yDN137083_c3_g2_337	143.885
14295	hua_TRINITY_DN128884_c3	hua_TRINITY_DN128884_c3_g2	hua_TRINITY_DN128884_c3_g2_367	hDN128884_c3_g2_367	143.885
34118	ye_TRINITY_DN128165_c0	ye_TRINITY_DN128165_c0_g3	ye_TRINITY_DN128165_c0_g3_169	yDN128165_c0_g3_169	143.885
20256	hua_TRINITY_DN142226_c3	hua_TRINITY_DN142226_c3_g2	hua_TRINITY_DN142226_c3_g2_203	hDN142226_c3_g2_203	143.885
20258	hua_TRINITY_DN142226_c3	hua_TRINITY_DN142226_c3_g2	hua_TRINITY_DN142226_c3_g2_213	hDN142226_c3_g2_213	143.885
43282	ye_TRINITY_DN147461_c5	ye_TRINITY_DN147461_c5_g1	ye_TRINITY_DN147461_c5_g1_1193	yDN147461_c5_g1_1193	143.885
16395	hua_TRINITY_DN133509_c0	hua_TRINITY_DN133509_c0_g3	hua_TRINITY_DN133509_c0_g3_644	hDN133509_c0_g3_644	143.885
20255	hua_TRINITY_DN142226_c3	hua_TRINITY_DN142226_c3_g2	hua_TRINITY_DN142226_c3_g2_187	hDN142226_c3_g2_187	143.885
19134	hua_TRINITY_DN139868_c3	hua_TRINITY_DN139868_c3_g1	hua_TRINITY_DN139868_c3_g1_2292	hDN139868_c3_g1_2292	143.885
19136	hua_TRINITY_DN139868_c3	hua_TRINITY_DN139868_c3_g1	hua_TRINITY_DN139868_c3_g1_2333	hDN139868_c3_g1_2333	143.885
16907	hua_TRINITY_DN134697_c1	hua_TRINITY_DN134697_c1_g2	hua_TRINITY_DN134697_c1_g2_75	hDN134697_c1_g2_75	143.885
19135	hua_TRINITY_DN139868_c3	hua_TRINITY_DN139868_c3_g1	hua_TRINITY_DN139868_c3_g1_2298	hDN139868_c3_g1_2298	143.885
46321	ye_TRINITY_DN152861_c1	ye_TRINITY_DN152861_c1_g1	ye_TRINITY_DN152861_c1_g1_976	yDN152861_c1_g1_976	143.885
14362	hua_TRINITY_DN128985_c0	hua_TRINITY_DN128985_c0_g4	hua_TRINITY_DN128985_c0_g4_303	hDN128985_c0_g4_303	143.885
46317	ye_TRINITY_DN152861_c1	ye_TRINITY_DN152861_c1_g1	ye_TRINITY_DN152861_c1_g1_245	yDN152861_c1_g1_245	143.885
46316	ye_TRINITY_DN152861_c1	ye_TRINITY_DN152861_c1_g1	ye_TRINITY_DN152861_c1_g1_244	yDN152861_c1_g1_244	143.885
14363	hua_TRINITY_DN128985_c0	hua_TRINITY_DN128985_c0_g4	hua_TRINITY_DN128985_c0_g4_307	hDN128985_c0_g4_307	143.885
46320	ye_TRINITY_DN152861_c1	ye_TRINITY_DN152861_c1_g1	ye_TRINITY_DN152861_c1_g1_853	yDN152861_c1_g1_853	143.885
46315	ye_TRINITY_DN152861_c1	ye_TRINITY_DN152861_c1_g1	ye_TRINITY_DN152861_c1_g1_209	yDN152861_c1_g1_209	143.885
46318	ye_TRINITY_DN152861_c1	ye_TRINITY_DN152861_c1_g1	ye_TRINITY_DN152861_c1_g1_590	yDN152861_c1_g1_590	143.885
46166	ye_TRINITY_DN152623_c1	ye_TRINITY_DN152623_c1_g3	ye_TRINITY_DN152623_c1_g3_673	yDN152623_c1_g3_673	143.885
14293	hua_TRINITY_DN128884_c3	hua_TRINITY_DN128884_c3_g2	hua_TRINITY_DN128884_c3_g2_333	hDN128884_c3_g2_333	143.885
14291	hua_TRINITY_DN128884_c3	hua_TRINITY_DN128884_c3_g2	hua_TRINITY_DN128884_c3_g2_247	hDN128884_c3_g2_247	143.885
34117	ye_TRINITY_DN128165_c0	ye_TRINITY_DN128165_c0_g3	ye_TRINITY_DN128165_c0_g3_161	yDN128165_c0_g3_161	143.885
34119	ye_TRINITY_DN128165_c0	ye_TRINITY_DN128165_c0_g3	ye_TRINITY_DN128165_c0_g3_183	yDN128165_c0_g3_183	143.885
4954	dou_TRINITY_DN56634_c0	dou_TRINITY_DN56634_c0_g1	dou_TRINITY_DN56634_c0_g1_43	dDN56634_c0_g1_43	143.885
23624	hua_TRINITY_DN148353_c1	hua_TRINITY_DN148353_c1_g3	hua_TRINITY_DN148353_c1_g3_90	hDN148353_c1_g3_90	143.885
24872	hua_TRINITY_DN150674_c1	hua_TRINITY_DN150674_c1_g2	hua_TRINITY_DN150674_c1_g2_539	hDN150674_c1_g2_539	143.885
46319	ye_TRINITY_DN152861_c1	ye_TRINITY_DN152861_c1_g1	ye_TRINITY_DN152861_c1_g1_756	yDN152861_c1_g1_756	143.885
46165	ye_TRINITY_DN152623_c1	ye_TRINITY_DN152623_c1_g3	ye_TRINITY_DN152623_c1_g3_668	yDN152623_c1_g3_668	143.885
46161	ye_TRINITY_DN152623_c1	ye_TRINITY_DN152623_c1_g3	ye_TRINITY_DN152623_c1_g3_552	yDN152623_c1_g3_552	143.885
21023	hua_TRINITY_DN143602_c0	hua_TRINITY_DN143602_c0_g1	hua_TRINITY_DN143602_c0_g1_83	hDN143602_c0_g1_83	144.712
37201	ye_TRINITY_DN134531_c1	ye_TRINITY_DN134531_c1_g1	ye_TRINITY_DN134531_c1_g1_503	yDN134531_c1_g1_503	144.712
40286	ye_TRINITY_DN141399_c0	ye_TRINITY_DN141399_c0_g1	ye_TRINITY_DN141399_c0_g1_2286	yDN141399_c0_g1_2286	144.712
21562	hua_TRINITY_DN144628_c1	hua_TRINITY_DN144628_c1_g1	hua_TRINITY_DN144628_c1_g1_2234	hDN144628_c1_g1_2234	144.712
21563	hua_TRINITY_DN144628_c1	hua_TRINITY_DN144628_c1_g1	hua_TRINITY_DN144628_c1_g1_2304	hDN144628_c1_g1_2304	144.712
37199	ye_TRINITY_DN134531_c1	ye_TRINITY_DN134531_c1_g1	ye_TRINITY_DN134531_c1_g1_429	yDN134531_c1_g1_429	144.712
18206	hua_TRINITY_DN137788_c0	hua_TRINITY_DN137788_c0_g1	hua_TRINITY_DN137788_c0_g1_1055	hDN137788_c0_g1_1055	144.712
18208	hua_TRINITY_DN137788_c0	hua_TRINITY_DN137788_c0_g1	hua_TRINITY_DN137788_c0_g1_1091	hDN137788_c0_g1_1091	144.712
18207	hua_TRINITY_DN137788_c0	hua_TRINITY_DN137788_c0_g1	hua_TRINITY_DN137788_c0_g1_1060	hDN137788_c0_g1_1060	144.712
286	dou_TRINITY_DN35770_c0	dou_TRINITY_DN35770_c0_g1	dou_TRINITY_DN35770_c0_g1_136	dDN35770_c0_g1_136	144.712
287	dou_TRINITY_DN35770_c0	dou_TRINITY_DN35770_c0_g1	dou_TRINITY_DN35770_c0_g1_152	dDN35770_c0_g1_152	144.712
293	dou_TRINITY_DN35770_c0	dou_TRINITY_DN35770_c0_g1	dou_TRINITY_DN35770_c0_g1_353	dDN35770_c0_g1_353	144.712
297	dou_TRINITY_DN35770_c0	dou_TRINITY_DN35770_c0_g1	dou_TRINITY_DN35770_c0_g1_434	dDN35770_c0_g1_434	145.538
19998	hua_TRINITY_DN141739_c0	hua_TRINITY_DN141739_c0_g2	hua_TRINITY_DN141739_c0_g2_286	hDN141739_c0_g2_286	145.538
16229	hua_TRINITY_DN133060_c0	hua_TRINITY_DN133060_c0_g1	hua_TRINITY_DN133060_c0_g1_1855	hDN133060_c0_g1_1855	145.538
16228	hua_TRINITY_DN133060_c0	hua_TRINITY_DN133060_c0_g1	hua_TRINITY_DN133060_c0_g1_1852	hDN133060_c0_g1_1852	145.538
25927	hua_TRINITY_DN152318_c1	hua_TRINITY_DN152318_c1_g2	hua_TRINITY_DN152318_c1_g2_700	hDN152318_c1_g2_700	146.365
15538	hua_TRINITY_DN131442_c0	hua_TRINITY_DN131442_c0_g3	hua_TRINITY_DN131442_c0_g3_932	hDN131442_c0_g3_932	146.365
25928	hua_TRINITY_DN152318_c1	hua_TRINITY_DN152318_c1_g2	hua_TRINITY_DN152318_c1_g2_849	hDN152318_c1_g2_849	146.365
12309	hua_TRINITY_DN124818_c0	hua_TRINITY_DN124818_c0_g2	hua_TRINITY_DN124818_c0_g2_335	hDN124818_c0_g2_335	146.365
13359	hua_TRINITY_DN126970_c0	hua_TRINITY_DN126970_c0_g1	hua_TRINITY_DN126970_c0_g1_654	hDN126970_c0_g1_654	147.191
49569	ye_TRINITY_DN156704_c3	ye_TRINITY_DN156704_c3_g2	ye_TRINITY_DN156704_c3_g2_163	yDN156704_c3_g2_163	147.191
36721	ye_TRINITY_DN133539_c2	ye_TRINITY_DN133539_c2_g1	ye_TRINITY_DN133539_c2_g1_258	yDN133539_c2_g1_258	148.018
4482	dou_TRINITY_DN55876_c0	dou_TRINITY_DN55876_c0_g2	dou_TRINITY_DN55876_c0_g2_2117	dDN55876_c0_g2_2117	148.018
4483	dou_TRINITY_DN55876_c0	dou_TRINITY_DN55876_c0_g2	dou_TRINITY_DN55876_c0_g2_2224	dDN55876_c0_g2_2224	148.018
21583	hua_TRINITY_DN144661_c3	hua_TRINITY_DN144661_c3_g2	hua_TRINITY_DN144661_c3_g2_1506	hDN144661_c3_g2_1506	148.018
25434	hua_TRINITY_DN151489_c4	hua_TRINITY_DN151489_c4_g1	hua_TRINITY_DN151489_c4_g1_1694	hDN151489_c4_g1_1694	148.018
25433	hua_TRINITY_DN151489_c4	hua_TRINITY_DN151489_c4_g1	hua_TRINITY_DN151489_c4_g1_1642	hDN151489_c4_g1_1642	148.018
25432	hua_TRINITY_DN151489_c4	hua_TRINITY_DN151489_c4_g1	hua_TRINITY_DN151489_c4_g1_1640	hDN151489_c4_g1_1640	148.018
9898	hua_TRINITY_DN119468_c2	hua_TRINITY_DN119468_c2_g11	hua_TRINITY_DN119468_c2_g11_442	hDN119468_c2_g11_442	148.018
1903	dou_TRINITY_DN51275_c0	dou_TRINITY_DN51275_c0_g1	dou_TRINITY_DN51275_c0_g1_1626	dDN51275_c0_g1_1626	148.844
34106	ye_TRINITY_DN128142_c1	ye_TRINITY_DN128142_c1_g1	ye_TRINITY_DN128142_c1_g1_471	yDN128142_c1_g1_471	148.844
24948	hua_TRINITY_DN150767_c0	hua_TRINITY_DN150767_c0_g2	hua_TRINITY_DN150767_c0_g2_193	hDN150767_c0_g2_193	148.844
25059	hua_TRINITY_DN150892_c1	hua_TRINITY_DN150892_c1_g3	hua_TRINITY_DN150892_c1_g3_57	hDN150892_c1_g3_57	148.844
4262	dou_TRINITY_DN55515_c0	dou_TRINITY_DN55515_c0_g3	dou_TRINITY_DN55515_c0_g3_1080	dDN55515_c0_g3_1080	148.844
4261	dou_TRINITY_DN55515_c0	dou_TRINITY_DN55515_c0_g3	dou_TRINITY_DN55515_c0_g3_1047	dDN55515_c0_g3_1047	148.844
39890	ye_TRINITY_DN140368_c1	ye_TRINITY_DN140368_c1_g2	ye_TRINITY_DN140368_c1_g2_415	yDN140368_c1_g2_415	148.844
43352	ye_TRINITY_DN147596_c3	ye_TRINITY_DN147596_c3_g1	ye_TRINITY_DN147596_c3_g1_649	yDN147596_c3_g1_649	148.844
43355	ye_TRINITY_DN147596_c3	ye_TRINITY_DN147596_c3_g1	ye_TRINITY_DN147596_c3_g1_733	yDN147596_c3_g1_733	148.844
43356	ye_TRINITY_DN147596_c3	ye_TRINITY_DN147596_c3_g1	ye_TRINITY_DN147596_c3_g1_735	yDN147596_c3_g1_735	148.844
43354	ye_TRINITY_DN147596_c3	ye_TRINITY_DN147596_c3_g1	ye_TRINITY_DN147596_c3_g1_729	yDN147596_c3_g1_729	148.844
33103	ye_TRINITY_DN125837_c3	ye_TRINITY_DN125837_c3_g3	ye_TRINITY_DN125837_c3_g3_500	yDN125837_c3_g3_500	148.844
30781	hua_TRINITY_DN158146_c11	hua_TRINITY_DN158146_c11_g1	hua_TRINITY_DN158146_c11_g1_1528	hDN158146_c11_g1_1528	148.844
9010	hua_TRINITY_DN117521_c0	hua_TRINITY_DN117521_c0_g1	hua_TRINITY_DN117521_c0_g1_449	hDN117521_c0_g1_449	148.844
9009	hua_TRINITY_DN117521_c0	hua_TRINITY_DN117521_c0_g1	hua_TRINITY_DN117521_c0_g1_448	hDN117521_c0_g1_448	148.844
30778	hua_TRINITY_DN158146_c11	hua_TRINITY_DN158146_c11_g1	hua_TRINITY_DN158146_c11_g1_1463	hDN158146_c11_g1_1463	148.844
11405	hua_TRINITY_DN122621_c4	hua_TRINITY_DN122621_c4_g5	hua_TRINITY_DN122621_c4_g5_95	hDN122621_c4_g5_95	148.844
9008	hua_TRINITY_DN117521_c0	hua_TRINITY_DN117521_c0_g1	hua_TRINITY_DN117521_c0_g1_445	hDN117521_c0_g1_445	148.844
30785	hua_TRINITY_DN158146_c11	hua_TRINITY_DN158146_c11_g1	hua_TRINITY_DN158146_c11_g1_3843	hDN158146_c11_g1_3843	148.844
30782	hua_TRINITY_DN158146_c11	hua_TRINITY_DN158146_c11_g1	hua_TRINITY_DN158146_c11_g1_1589	hDN158146_c11_g1_1589	148.844
15673	hua_TRINITY_DN131773_c0	hua_TRINITY_DN131773_c0_g3	hua_TRINITY_DN131773_c0_g3_782	hDN131773_c0_g3_782	148.844
30776	hua_TRINITY_DN158146_c11	hua_TRINITY_DN158146_c11_g1	hua_TRINITY_DN158146_c11_g1_1355	hDN158146_c11_g1_1355	148.844
9007	hua_TRINITY_DN117521_c0	hua_TRINITY_DN117521_c0_g1	hua_TRINITY_DN117521_c0_g1_422	hDN117521_c0_g1_422	148.844
26705	hua_TRINITY_DN153456_c1	hua_TRINITY_DN153456_c1_g7	hua_TRINITY_DN153456_c1_g7_1268	hDN153456_c1_g7_1268	148.844
11407	hua_TRINITY_DN122621_c4	hua_TRINITY_DN122621_c4_g5	hua_TRINITY_DN122621_c4_g5_237	hDN122621_c4_g5_237	148.844
9011	hua_TRINITY_DN117521_c0	hua_TRINITY_DN117521_c0_g1	hua_TRINITY_DN117521_c0_g1_450	hDN117521_c0_g1_450	148.844
1257	dou_TRINITY_DN48276_c0	dou_TRINITY_DN48276_c0_g1	dou_TRINITY_DN48276_c0_g1_166	dDN48276_c0_g1_166	148.844
11406	hua_TRINITY_DN122621_c4	hua_TRINITY_DN122621_c4_g5	hua_TRINITY_DN122621_c4_g5_168	hDN122621_c4_g5_168	148.844
1256	dou_TRINITY_DN48276_c0	dou_TRINITY_DN48276_c0_g1	dou_TRINITY_DN48276_c0_g1_134	dDN48276_c0_g1_134	148.844
30779	hua_TRINITY_DN158146_c11	hua_TRINITY_DN158146_c11_g1	hua_TRINITY_DN158146_c11_g1_1482	hDN158146_c11_g1_1482	149.671
30783	hua_TRINITY_DN158146_c11	hua_TRINITY_DN158146_c11_g1	hua_TRINITY_DN158146_c11_g1_1592	hDN158146_c11_g1_1592	149.671
8899	hua_TRINITY_DN117189_c2	hua_TRINITY_DN117189_c2_g1	hua_TRINITY_DN117189_c2_g1_849	hDN117189_c2_g1_849	149.671
8898	hua_TRINITY_DN117189_c2	hua_TRINITY_DN117189_c2_g1	hua_TRINITY_DN117189_c2_g1_789	hDN117189_c2_g1_789	149.671
132	dou_TRINITY_DN30797_c0	dou_TRINITY_DN30797_c0_g1	dou_TRINITY_DN30797_c0_g1_424	dDN30797_c0_g1_424	149.671
43353	ye_TRINITY_DN147596_c3	ye_TRINITY_DN147596_c3_g1	ye_TRINITY_DN147596_c3_g1_653	yDN147596_c3_g1_653	149.671
30780	hua_TRINITY_DN158146_c11	hua_TRINITY_DN158146_c11_g1	hua_TRINITY_DN158146_c11_g1_1520	hDN158146_c11_g1_1520	149.671
4479	dou_TRINITY_DN55876_c0	dou_TRINITY_DN55876_c0_g1	dou_TRINITY_DN55876_c0_g1_332	dDN55876_c0_g1_332	150.497
36720	ye_TRINITY_DN133539_c2	ye_TRINITY_DN133539_c2_g1	ye_TRINITY_DN133539_c2_g1_214	yDN133539_c2_g1_214	150.497
47690	ye_TRINITY_DN154810_c1	ye_TRINITY_DN154810_c1_g1	ye_TRINITY_DN154810_c1_g1_1155	yDN154810_c1_g1_1155	150.497
36001	ye_TRINITY_DN131982_c2	ye_TRINITY_DN131982_c2_g6	ye_TRINITY_DN131982_c2_g6_1620	yDN131982_c2_g6_1620	150.497
35993	ye_TRINITY_DN131982_c2	ye_TRINITY_DN131982_c2_g6	ye_TRINITY_DN131982_c2_g6_1182	yDN131982_c2_g6_1182	150.497
131	dou_TRINITY_DN30797_c0	dou_TRINITY_DN30797_c0_g1	dou_TRINITY_DN30797_c0_g1_403	dDN30797_c0_g1_403	150.497
35996	ye_TRINITY_DN131982_c2	ye_TRINITY_DN131982_c2_g6	ye_TRINITY_DN131982_c2_g6_1505	yDN131982_c2_g6_1505	150.497
47691	ye_TRINITY_DN154810_c1	ye_TRINITY_DN154810_c1_g1	ye_TRINITY_DN154810_c1_g1_1192	yDN154810_c1_g1_1192	150.497
43351	ye_TRINITY_DN147596_c3	ye_TRINITY_DN147596_c3_g1	ye_TRINITY_DN147596_c3_g1_517	yDN147596_c3_g1_517	150.497
35999	ye_TRINITY_DN131982_c2	ye_TRINITY_DN131982_c2_g6	ye_TRINITY_DN131982_c2_g6_1562	yDN131982_c2_g6_1562	150.497
4260	dou_TRINITY_DN55515_c0	dou_TRINITY_DN55515_c0_g3	dou_TRINITY_DN55515_c0_g3_1033	dDN55515_c0_g3_1033	150.497
30777	hua_TRINITY_DN158146_c11	hua_TRINITY_DN158146_c11_g1	hua_TRINITY_DN158146_c11_g1_1462	hDN158146_c11_g1_1462	150.497
35998	ye_TRINITY_DN131982_c2	ye_TRINITY_DN131982_c2_g6	ye_TRINITY_DN131982_c2_g6_1556	yDN131982_c2_g6_1556	150.497
43349	ye_TRINITY_DN147596_c3	ye_TRINITY_DN147596_c3_g1	ye_TRINITY_DN147596_c3_g1_439	yDN147596_c3_g1_439	150.497
34129	ye_TRINITY_DN128180_c0	ye_TRINITY_DN128180_c0_g1	ye_TRINITY_DN128180_c0_g1_166	yDN128180_c0_g1_166	150.497
36722	ye_TRINITY_DN133539_c2	ye_TRINITY_DN133539_c2_g1	ye_TRINITY_DN133539_c2_g1_266	yDN133539_c2_g1_266	150.497
35995	ye_TRINITY_DN131982_c2	ye_TRINITY_DN131982_c2_g6	ye_TRINITY_DN131982_c2_g6_1217	yDN131982_c2_g6_1217	150.497
3366	dou_TRINITY_DN54157_c0	dou_TRINITY_DN54157_c0_g3	dou_TRINITY_DN54157_c0_g3_619	dDN54157_c0_g3_619	150.497
1904	dou_TRINITY_DN51275_c0	dou_TRINITY_DN51275_c0_g1	dou_TRINITY_DN51275_c0_g1_3409	dDN51275_c0_g1_3409	150.497
1255	dou_TRINITY_DN48276_c0	dou_TRINITY_DN48276_c0_g1	dou_TRINITY_DN48276_c0_g1_49	dDN48276_c0_g1_49	150.497
4263	dou_TRINITY_DN55515_c0	dou_TRINITY_DN55515_c0_g3	dou_TRINITY_DN55515_c0_g3_1088	dDN55515_c0_g3_1088	150.497
36002	ye_TRINITY_DN131982_c2	ye_TRINITY_DN131982_c2_g6	ye_TRINITY_DN131982_c2_g6_1659	yDN131982_c2_g6_1659	150.497
1905	dou_TRINITY_DN51275_c0	dou_TRINITY_DN51275_c0_g1	dou_TRINITY_DN51275_c0_g1_3459	dDN51275_c0_g1_3459	150.497
1254	dou_TRINITY_DN48276_c0	dou_TRINITY_DN48276_c0_g1	dou_TRINITY_DN48276_c0_g1_42	dDN48276_c0_g1_42	150.497
1906	dou_TRINITY_DN51275_c0	dou_TRINITY_DN51275_c0_g1	dou_TRINITY_DN51275_c0_g1_3495	dDN51275_c0_g1_3495	150.497
30775	hua_TRINITY_DN158146_c11	hua_TRINITY_DN158146_c11_g1	hua_TRINITY_DN158146_c11_g1_1331	hDN158146_c11_g1_1331	150.497
36723	ye_TRINITY_DN133539_c2	ye_TRINITY_DN133539_c2_g1	ye_TRINITY_DN133539_c2_g1_784	yDN133539_c2_g1_784	150.497
36724	ye_TRINITY_DN133539_c2	ye_TRINITY_DN133539_c2_g1	ye_TRINITY_DN133539_c2_g1_799	yDN133539_c2_g1_799	150.497
18711	hua_TRINITY_DN138949_c1	hua_TRINITY_DN138949_c1_g4	hua_TRINITY_DN138949_c1_g4_1095	hDN138949_c1_g4_1095	150.497
43350	ye_TRINITY_DN147596_c3	ye_TRINITY_DN147596_c3_g1	ye_TRINITY_DN147596_c3_g1_510	yDN147596_c3_g1_510	150.497
47922	ye_TRINITY_DN155062_c3	ye_TRINITY_DN155062_c3_g1	ye_TRINITY_DN155062_c3_g1_741	yDN155062_c3_g1_741	150.497
24945	hua_TRINITY_DN150767_c0	hua_TRINITY_DN150767_c0_g2	hua_TRINITY_DN150767_c0_g2_109	hDN150767_c0_g2_109	151.324
7545	dou_TRINITY_DN65442_c0	dou_TRINITY_DN65442_c0_g1	dou_TRINITY_DN65442_c0_g1_366	dDN65442_c0_g1_366	151.324
42649	ye_TRINITY_DN146416_c0	ye_TRINITY_DN146416_c0_g2	ye_TRINITY_DN146416_c0_g2_753	yDN146416_c0_g2_753	151.324
24951	hua_TRINITY_DN150767_c0	hua_TRINITY_DN150767_c0_g2	hua_TRINITY_DN150767_c0_g2_240	hDN150767_c0_g2_240	151.324
24947	hua_TRINITY_DN150767_c0	hua_TRINITY_DN150767_c0_g2	hua_TRINITY_DN150767_c0_g2_124	hDN150767_c0_g2_124	151.324
19566	hua_TRINITY_DN140759_c6	hua_TRINITY_DN140759_c6_g2	hua_TRINITY_DN140759_c6_g2_663	hDN140759_c6_g2_663	152.15
19567	hua_TRINITY_DN140759_c6	hua_TRINITY_DN140759_c6_g2	hua_TRINITY_DN140759_c6_g2_746	hDN140759_c6_g2_746	152.15
2440	dou_TRINITY_DN52642_c0	dou_TRINITY_DN52642_c0_g2	dou_TRINITY_DN52642_c0_g2_821	dDN52642_c0_g2_821	152.15
26707	hua_TRINITY_DN153456_c1	hua_TRINITY_DN153456_c1_g7	hua_TRINITY_DN153456_c1_g7_1281	hDN153456_c1_g7_1281	152.15
31251	hua_TRINITY_DN158386_c6	hua_TRINITY_DN158386_c6_g1	hua_TRINITY_DN158386_c6_g1_223	hDN158386_c6_g1_223	152.15
19568	hua_TRINITY_DN140759_c6	hua_TRINITY_DN140759_c6_g2	hua_TRINITY_DN140759_c6_g2_873	hDN140759_c6_g2_873	152.15
2441	dou_TRINITY_DN52642_c0	dou_TRINITY_DN52642_c0_g2	dou_TRINITY_DN52642_c0_g2_952	dDN52642_c0_g2_952	152.15
7547	dou_TRINITY_DN65442_c0	dou_TRINITY_DN65442_c0_g1	dou_TRINITY_DN65442_c0_g1_756	dDN65442_c0_g1_756	152.15
26708	hua_TRINITY_DN153456_c1	hua_TRINITY_DN153456_c1_g7	hua_TRINITY_DN153456_c1_g7_1282	hDN153456_c1_g7_1282	152.15
19565	hua_TRINITY_DN140759_c6	hua_TRINITY_DN140759_c6_g2	hua_TRINITY_DN140759_c6_g2_640	hDN140759_c6_g2_640	152.15
2442	dou_TRINITY_DN52642_c0	dou_TRINITY_DN52642_c0_g2	dou_TRINITY_DN52642_c0_g2_996	dDN52642_c0_g2_996	152.15
25062	hua_TRINITY_DN150892_c1	hua_TRINITY_DN150892_c1_g3	hua_TRINITY_DN150892_c1_g3_96	hDN150892_c1_g3_96	152.15
25063	hua_TRINITY_DN150892_c1	hua_TRINITY_DN150892_c1_g3	hua_TRINITY_DN150892_c1_g3_97	hDN150892_c1_g3_97	152.15
5379	dou_TRINITY_DN57244_c0	dou_TRINITY_DN57244_c0_g1	dou_TRINITY_DN57244_c0_g1_30	dDN57244_c0_g1_30	152.977
26704	hua_TRINITY_DN153456_c1	hua_TRINITY_DN153456_c1_g7	hua_TRINITY_DN153456_c1_g7_1198	hDN153456_c1_g7_1198	152.977
25055	hua_TRINITY_DN150892_c0	hua_TRINITY_DN150892_c0_g1	hua_TRINITY_DN150892_c0_g1_198	hDN150892_c0_g1_198	152.977
25060	hua_TRINITY_DN150892_c1	hua_TRINITY_DN150892_c1_g3	hua_TRINITY_DN150892_c1_g3_70	hDN150892_c1_g3_70	152.977
12413	hua_TRINITY_DN124948_c0	hua_TRINITY_DN124948_c0_g4	hua_TRINITY_DN124948_c0_g4_369	hDN124948_c0_g4_369	152.977
9551	hua_TRINITY_DN118775_c0	hua_TRINITY_DN118775_c0_g3	hua_TRINITY_DN118775_c0_g3_892	hDN118775_c0_g3_892	152.977
25066	hua_TRINITY_DN150892_c1	hua_TRINITY_DN150892_c1_g3	hua_TRINITY_DN150892_c1_g3_170	hDN150892_c1_g3_170	152.977
21581	hua_TRINITY_DN144661_c3	hua_TRINITY_DN144661_c3_g2	hua_TRINITY_DN144661_c3_g2_1326	hDN144661_c3_g2_1326	152.977
25065	hua_TRINITY_DN150892_c1	hua_TRINITY_DN150892_c1_g3	hua_TRINITY_DN150892_c1_g3_158	hDN150892_c1_g3_158	152.977
5380	dou_TRINITY_DN57244_c0	dou_TRINITY_DN57244_c0_g1	dou_TRINITY_DN57244_c0_g1_166	dDN57244_c0_g1_166	152.977
25057	hua_TRINITY_DN150892_c0	hua_TRINITY_DN150892_c0_g1	hua_TRINITY_DN150892_c0_g1_211	hDN150892_c0_g1_211	152.977
25071	hua_TRINITY_DN150892_c1	hua_TRINITY_DN150892_c1_g3	hua_TRINITY_DN150892_c1_g3_203	hDN150892_c1_g3_203	152.977
25068	hua_TRINITY_DN150892_c1	hua_TRINITY_DN150892_c1_g3	hua_TRINITY_DN150892_c1_g3_180	hDN150892_c1_g3_180	152.977
25067	hua_TRINITY_DN150892_c1	hua_TRINITY_DN150892_c1_g3	hua_TRINITY_DN150892_c1_g3_172	hDN150892_c1_g3_172	152.977
9555	hua_TRINITY_DN118775_c0	hua_TRINITY_DN118775_c0_g3	hua_TRINITY_DN118775_c0_g3_1063	hDN118775_c0_g3_1063	152.977
26706	hua_TRINITY_DN153456_c1	hua_TRINITY_DN153456_c1_g7	hua_TRINITY_DN153456_c1_g7_1279	hDN153456_c1_g7_1279	152.977
25064	hua_TRINITY_DN150892_c1	hua_TRINITY_DN150892_c1_g3	hua_TRINITY_DN150892_c1_g3_123	hDN150892_c1_g3_123	152.977
2439	dou_TRINITY_DN52642_c0	dou_TRINITY_DN52642_c0_g2	dou_TRINITY_DN52642_c0_g2_811	dDN52642_c0_g2_811	152.977
2438	dou_TRINITY_DN52642_c0	dou_TRINITY_DN52642_c0_g2	dou_TRINITY_DN52642_c0_g2_795	dDN52642_c0_g2_795	152.977
1168	dou_TRINITY_DN47566_c0	dou_TRINITY_DN47566_c0_g1	dou_TRINITY_DN47566_c0_g1_1118	dDN47566_c0_g1_1118	152.977
2436	dou_TRINITY_DN52642_c0	dou_TRINITY_DN52642_c0_g2	dou_TRINITY_DN52642_c0_g2_776	dDN52642_c0_g2_776	152.977
2437	dou_TRINITY_DN52642_c0	dou_TRINITY_DN52642_c0_g2	dou_TRINITY_DN52642_c0_g2_779	dDN52642_c0_g2_779	152.977
7546	dou_TRINITY_DN65442_c0	dou_TRINITY_DN65442_c0_g1	dou_TRINITY_DN65442_c0_g1_680	dDN65442_c0_g1_680	152.977
12684	hua_TRINITY_DN125594_c0	hua_TRINITY_DN125594_c0_g1	hua_TRINITY_DN125594_c0_g1_786	hDN125594_c0_g1_786	152.977
12685	hua_TRINITY_DN125594_c0	hua_TRINITY_DN125594_c0_g1	hua_TRINITY_DN125594_c0_g1_802	hDN125594_c0_g1_802	153.803
36895	ye_TRINITY_DN133916_c0	ye_TRINITY_DN133916_c0_g1	ye_TRINITY_DN133916_c0_g1_3183	yDN133916_c0_g1_3183	153.803
12683	hua_TRINITY_DN125594_c0	hua_TRINITY_DN125594_c0_g1	hua_TRINITY_DN125594_c0_g1_747	hDN125594_c0_g1_747	153.803
10332	hua_TRINITY_DN120381_c0	hua_TRINITY_DN120381_c0_g4	hua_TRINITY_DN120381_c0_g4_52	hDN120381_c0_g4_52	153.803
12686	hua_TRINITY_DN125594_c0	hua_TRINITY_DN125594_c0_g1	hua_TRINITY_DN125594_c0_g1_834	hDN125594_c0_g1_834	153.803
36893	ye_TRINITY_DN133916_c0	ye_TRINITY_DN133916_c0_g1	ye_TRINITY_DN133916_c0_g1_3146	yDN133916_c0_g1_3146	153.803
20084	hua_TRINITY_DN141960_c2	hua_TRINITY_DN141960_c2_g1	hua_TRINITY_DN141960_c2_g1_1898	hDN141960_c2_g1_1898	153.803
36891	ye_TRINITY_DN133916_c0	ye_TRINITY_DN133916_c0_g1	ye_TRINITY_DN133916_c0_g1_3054	yDN133916_c0_g1_3054	153.803
36894	ye_TRINITY_DN133916_c0	ye_TRINITY_DN133916_c0_g1	ye_TRINITY_DN133916_c0_g1_3166	yDN133916_c0_g1_3166	153.803
36892	ye_TRINITY_DN133916_c0	ye_TRINITY_DN133916_c0_g1	ye_TRINITY_DN133916_c0_g1_3109	yDN133916_c0_g1_3109	153.803
8341	hua_TRINITY_DN114867_c0	hua_TRINITY_DN114867_c0_g2	hua_TRINITY_DN114867_c0_g2_443	hDN114867_c0_g2_443	155.457
499	dou_TRINITY_DN40246_c0	dou_TRINITY_DN40246_c0_g1	dou_TRINITY_DN40246_c0_g1_666	dDN40246_c0_g1_666	155.457
46284	ye_TRINITY_DN152849_c0	ye_TRINITY_DN152849_c0_g1	ye_TRINITY_DN152849_c0_g1_220	yDN152849_c0_g1_220	155.457
19070	hua_TRINITY_DN139752_c0	hua_TRINITY_DN139752_c0_g1	hua_TRINITY_DN139752_c0_g1_788	hDN139752_c0_g1_788	155.457
19071	hua_TRINITY_DN139752_c0	hua_TRINITY_DN139752_c0_g1	hua_TRINITY_DN139752_c0_g1_841	hDN139752_c0_g1_841	155.457
1607	dou_TRINITY_DN50222_c0	dou_TRINITY_DN50222_c0_g1	dou_TRINITY_DN50222_c0_g1_708	dDN50222_c0_g1_708	155.457
46285	ye_TRINITY_DN152849_c0	ye_TRINITY_DN152849_c0_g1	ye_TRINITY_DN152849_c0_g1_1052	yDN152849_c0_g1_1052	155.457
4514	dou_TRINITY_DN55974_c1	dou_TRINITY_DN55974_c1_g1	dou_TRINITY_DN55974_c1_g1_854	dDN55974_c1_g1_854	155.457
500	dou_TRINITY_DN40246_c0	dou_TRINITY_DN40246_c0_g1	dou_TRINITY_DN40246_c0_g1_675	dDN40246_c0_g1_675	155.457
19072	hua_TRINITY_DN139752_c0	hua_TRINITY_DN139752_c0_g1	hua_TRINITY_DN139752_c0_g1_1056	hDN139752_c0_g1_1056	155.457
4513	dou_TRINITY_DN55974_c1	dou_TRINITY_DN55974_c1_g1	dou_TRINITY_DN55974_c1_g1_832	dDN55974_c1_g1_832	155.457
1605	dou_TRINITY_DN50222_c0	dou_TRINITY_DN50222_c0_g1	dou_TRINITY_DN50222_c0_g1_685	dDN50222_c0_g1_685	155.457
8088	hua_TRINITY_DN113502_c0	hua_TRINITY_DN113502_c0_g1	hua_TRINITY_DN113502_c0_g1_481	hDN113502_c0_g1_481	155.457
8342	hua_TRINITY_DN114867_c0	hua_TRINITY_DN114867_c0_g2	hua_TRINITY_DN114867_c0_g2_465	hDN114867_c0_g2_465	155.457
46283	ye_TRINITY_DN152849_c0	ye_TRINITY_DN152849_c0_g1	ye_TRINITY_DN152849_c0_g1_141	yDN152849_c0_g1_141	155.457
40668	ye_TRINITY_DN142364_c0	ye_TRINITY_DN142364_c0_g1	ye_TRINITY_DN142364_c0_g1_276	yDN142364_c0_g1_276	155.457
22774	hua_TRINITY_DN146712_c1	hua_TRINITY_DN146712_c1_g1	hua_TRINITY_DN146712_c1_g1_1070	hDN146712_c1_g1_1070	155.457
38783	ye_TRINITY_DN138140_c1	ye_TRINITY_DN138140_c1_g6	ye_TRINITY_DN138140_c1_g6_382	yDN138140_c1_g6_382	155.457
19025	hua_TRINITY_DN139691_c1	hua_TRINITY_DN139691_c1_g2	hua_TRINITY_DN139691_c1_g2_723	hDN139691_c1_g2_723	155.457
38784	ye_TRINITY_DN138140_c1	ye_TRINITY_DN138140_c1_g6	ye_TRINITY_DN138140_c1_g6_388	yDN138140_c1_g6_388	155.457
8089	hua_TRINITY_DN113502_c0	hua_TRINITY_DN113502_c0_g1	hua_TRINITY_DN113502_c0_g1_506	hDN113502_c0_g1_506	155.457
8338	hua_TRINITY_DN114867_c0	hua_TRINITY_DN114867_c0_g2	hua_TRINITY_DN114867_c0_g2_249	hDN114867_c0_g2_249	156.283
34179	ye_TRINITY_DN128273_c0	ye_TRINITY_DN128273_c0_g1	ye_TRINITY_DN128273_c0_g1_361	yDN128273_c0_g1_361	156.283
644	dou_TRINITY_DN42760_c0	dou_TRINITY_DN42760_c0_g1	dou_TRINITY_DN42760_c0_g1_48	dDN42760_c0_g1_48	156.283
34180	ye_TRINITY_DN128273_c0	ye_TRINITY_DN128273_c0_g1	ye_TRINITY_DN128273_c0_g1_362	yDN128273_c0_g1_362	156.283
34178	ye_TRINITY_DN128273_c0	ye_TRINITY_DN128273_c0_g1	ye_TRINITY_DN128273_c0_g1_356	yDN128273_c0_g1_356	156.283
34176	ye_TRINITY_DN128273_c0	ye_TRINITY_DN128273_c0_g1	ye_TRINITY_DN128273_c0_g1_282	yDN128273_c0_g1_282	156.283
34181	ye_TRINITY_DN128273_c0	ye_TRINITY_DN128273_c0_g1	ye_TRINITY_DN128273_c0_g1_380	yDN128273_c0_g1_380	156.283
34175	ye_TRINITY_DN128273_c0	ye_TRINITY_DN128273_c0_g1	ye_TRINITY_DN128273_c0_g1_279	yDN128273_c0_g1_279	156.283
34177	ye_TRINITY_DN128273_c0	ye_TRINITY_DN128273_c0_g1	ye_TRINITY_DN128273_c0_g1_293	yDN128273_c0_g1_293	156.283
36668	ye_TRINITY_DN133470_c1	ye_TRINITY_DN133470_c1_g2	ye_TRINITY_DN133470_c1_g2_310	yDN133470_c1_g2_310	156.283
22777	hua_TRINITY_DN146714_c3	hua_TRINITY_DN146714_c3_g1	hua_TRINITY_DN146714_c3_g1_497	hDN146714_c3_g1_497	156.283
22775	hua_TRINITY_DN146714_c3	hua_TRINITY_DN146714_c3_g1	hua_TRINITY_DN146714_c3_g1_176	hDN146714_c3_g1_176	156.283
15588	hua_TRINITY_DN131546_c0	hua_TRINITY_DN131546_c0_g1	hua_TRINITY_DN131546_c0_g1_1218	hDN131546_c0_g1_1218	156.283
15587	hua_TRINITY_DN131546_c0	hua_TRINITY_DN131546_c0_g1	hua_TRINITY_DN131546_c0_g1_1213	hDN131546_c0_g1_1213	156.283
41226	ye_TRINITY_DN143263_c1	ye_TRINITY_DN143263_c1_g1	ye_TRINITY_DN143263_c1_g1_74	yDN143263_c1_g1_74	156.283
5089	dou_TRINITY_DN56799_c2	dou_TRINITY_DN56799_c2_g1	dou_TRINITY_DN56799_c2_g1_761	dDN56799_c2_g1_761	156.283
45120	ye_TRINITY_DN151064_c0	ye_TRINITY_DN151064_c0_g1	ye_TRINITY_DN151064_c0_g1_875	yDN151064_c0_g1_875	157.937
45122	ye_TRINITY_DN151064_c0	ye_TRINITY_DN151064_c0_g1	ye_TRINITY_DN151064_c0_g1_964	yDN151064_c0_g1_964	157.937
47595	ye_TRINITY_DN154636_c1	ye_TRINITY_DN154636_c1_g1	ye_TRINITY_DN154636_c1_g1_2339	yDN154636_c1_g1_2339	157.937
47597	ye_TRINITY_DN154636_c1	ye_TRINITY_DN154636_c1_g1	ye_TRINITY_DN154636_c1_g1_2469	yDN154636_c1_g1_2469	157.937
10485	hua_TRINITY_DN120614_c0	hua_TRINITY_DN120614_c0_g1	hua_TRINITY_DN120614_c0_g1_1239	hDN120614_c0_g1_1239	157.937
45119	ye_TRINITY_DN151064_c0	ye_TRINITY_DN151064_c0_g1	ye_TRINITY_DN151064_c0_g1_833	yDN151064_c0_g1_833	157.937
47596	ye_TRINITY_DN154636_c1	ye_TRINITY_DN154636_c1_g1	ye_TRINITY_DN154636_c1_g1_2442	yDN154636_c1_g1_2442	157.937
45121	ye_TRINITY_DN151064_c0	ye_TRINITY_DN151064_c0_g1	ye_TRINITY_DN151064_c0_g1_931	yDN151064_c0_g1_931	157.937
45116	ye_TRINITY_DN151064_c0	ye_TRINITY_DN151064_c0_g1	ye_TRINITY_DN151064_c0_g1_390	yDN151064_c0_g1_390	157.937
15993	hua_TRINITY_DN132361_c0	hua_TRINITY_DN132361_c0_g3	hua_TRINITY_DN132361_c0_g3_478	hDN132361_c0_g3_478	157.937
16870	hua_TRINITY_DN134599_c0	hua_TRINITY_DN134599_c0_g1	hua_TRINITY_DN134599_c0_g1_1496	hDN134599_c0_g1_1496	157.937
34213	ye_TRINITY_DN128354_c0	ye_TRINITY_DN128354_c0_g1	ye_TRINITY_DN128354_c0_g1_537	yDN128354_c0_g1_537	157.937
45117	ye_TRINITY_DN151064_c0	ye_TRINITY_DN151064_c0_g1	ye_TRINITY_DN151064_c0_g1_626	yDN151064_c0_g1_626	157.937
20791	hua_TRINITY_DN143143_c1	hua_TRINITY_DN143143_c1_g3	hua_TRINITY_DN143143_c1_g3_132	hDN143143_c1_g3_132	157.937
20793	hua_TRINITY_DN143143_c1	hua_TRINITY_DN143143_c1_g3	hua_TRINITY_DN143143_c1_g3_309	hDN143143_c1_g3_309	157.937
14576	hua_TRINITY_DN129413_c0	hua_TRINITY_DN129413_c0_g1	hua_TRINITY_DN129413_c0_g1_172	hDN129413_c0_g1_172	157.937
34216	ye_TRINITY_DN128354_c0	ye_TRINITY_DN128354_c0_g1	ye_TRINITY_DN128354_c0_g1_599	yDN128354_c0_g1_599	157.937
45118	ye_TRINITY_DN151064_c0	ye_TRINITY_DN151064_c0_g1	ye_TRINITY_DN151064_c0_g1_673	yDN151064_c0_g1_673	157.937
14575	hua_TRINITY_DN129413_c0	hua_TRINITY_DN129413_c0_g1	hua_TRINITY_DN129413_c0_g1_97	hDN129413_c0_g1_97	157.937
20792	hua_TRINITY_DN143143_c1	hua_TRINITY_DN143143_c1_g3	hua_TRINITY_DN143143_c1_g3_202	hDN143143_c1_g3_202	157.937
24813	hua_TRINITY_DN150565_c4	hua_TRINITY_DN150565_c4_g1	hua_TRINITY_DN150565_c4_g1_818	hDN150565_c4_g1_818	157.937
16869	hua_TRINITY_DN134599_c0	hua_TRINITY_DN134599_c0_g1	hua_TRINITY_DN134599_c0_g1_1465	hDN134599_c0_g1_1465	157.937
34215	ye_TRINITY_DN128354_c0	ye_TRINITY_DN128354_c0_g1	ye_TRINITY_DN128354_c0_g1_586	yDN128354_c0_g1_586	157.937
16871	hua_TRINITY_DN134599_c0	hua_TRINITY_DN134599_c0_g1	hua_TRINITY_DN134599_c0_g1_1535	hDN134599_c0_g1_1535	157.937
34212	ye_TRINITY_DN128354_c0	ye_TRINITY_DN128354_c0_g1	ye_TRINITY_DN128354_c0_g1_529	yDN128354_c0_g1_529	157.937
24812	hua_TRINITY_DN150565_c4	hua_TRINITY_DN150565_c4_g1	hua_TRINITY_DN150565_c4_g1_706	hDN150565_c4_g1_706	157.937
10483	hua_TRINITY_DN120614_c0	hua_TRINITY_DN120614_c0_g1	hua_TRINITY_DN120614_c0_g1_389	hDN120614_c0_g1_389	157.937
10484	hua_TRINITY_DN120614_c0	hua_TRINITY_DN120614_c0_g1	hua_TRINITY_DN120614_c0_g1_505	hDN120614_c0_g1_505	157.937
34214	ye_TRINITY_DN128354_c0	ye_TRINITY_DN128354_c0_g1	ye_TRINITY_DN128354_c0_g1_583	yDN128354_c0_g1_583	157.937
1565	dou_TRINITY_DN50027_c0	dou_TRINITY_DN50027_c0_g1	dou_TRINITY_DN50027_c0_g1_1395	dDN50027_c0_g1_1395	157.937
22403	hua_TRINITY_DN146029_c0	hua_TRINITY_DN146029_c0_g2	hua_TRINITY_DN146029_c0_g2_383	hDN146029_c0_g2_383	158.763
42681	ye_TRINITY_DN146435_c1	ye_TRINITY_DN146435_c1_g1	ye_TRINITY_DN146435_c1_g1_188	yDN146435_c1_g1_188	158.763
11549	hua_TRINITY_DN122899_c1	hua_TRINITY_DN122899_c1_g1	hua_TRINITY_DN122899_c1_g1_1054	hDN122899_c1_g1_1054	158.763
42684	ye_TRINITY_DN146435_c1	ye_TRINITY_DN146435_c1_g1	ye_TRINITY_DN146435_c1_g1_292	yDN146435_c1_g1_292	158.763
21958	hua_TRINITY_DN145228_c0	hua_TRINITY_DN145228_c0_g1	hua_TRINITY_DN145228_c0_g1_838	hDN145228_c0_g1_838	158.763
42682	ye_TRINITY_DN146435_c1	ye_TRINITY_DN146435_c1_g1	ye_TRINITY_DN146435_c1_g1_192	yDN146435_c1_g1_192	158.763
47259	ye_TRINITY_DN154162_c0	ye_TRINITY_DN154162_c0_g1	ye_TRINITY_DN154162_c0_g1_1441	yDN154162_c0_g1_1441	158.763
47255	ye_TRINITY_DN154162_c0	ye_TRINITY_DN154162_c0_g1	ye_TRINITY_DN154162_c0_g1_1291	yDN154162_c0_g1_1291	158.763
47258	ye_TRINITY_DN154162_c0	ye_TRINITY_DN154162_c0_g1	ye_TRINITY_DN154162_c0_g1_1440	yDN154162_c0_g1_1440	158.763
47256	ye_TRINITY_DN154162_c0	ye_TRINITY_DN154162_c0_g1	ye_TRINITY_DN154162_c0_g1_1389	yDN154162_c0_g1_1389	158.763
42685	ye_TRINITY_DN146435_c1	ye_TRINITY_DN146435_c1_g1	ye_TRINITY_DN146435_c1_g1_301	yDN146435_c1_g1_301	158.763
42683	ye_TRINITY_DN146435_c1	ye_TRINITY_DN146435_c1_g1	ye_TRINITY_DN146435_c1_g1_231	yDN146435_c1_g1_231	158.763
40006	ye_TRINITY_DN140751_c0	ye_TRINITY_DN140751_c0_g1	ye_TRINITY_DN140751_c0_g1_1295	yDN140751_c0_g1_1295	158.763
42680	ye_TRINITY_DN146435_c1	ye_TRINITY_DN146435_c1_g1	ye_TRINITY_DN146435_c1_g1_157	yDN146435_c1_g1_157	158.763
2379	dou_TRINITY_DN52473_c3	dou_TRINITY_DN52473_c3_g2	dou_TRINITY_DN52473_c3_g2_1164	dDN52473_c3_g2_1164	158.763
22402	hua_TRINITY_DN146029_c0	hua_TRINITY_DN146029_c0_g2	hua_TRINITY_DN146029_c0_g2_286	hDN146029_c0_g2_286	158.763
42686	ye_TRINITY_DN146435_c1	ye_TRINITY_DN146435_c1_g1	ye_TRINITY_DN146435_c1_g1_306	yDN146435_c1_g1_306	158.763
980	dou_TRINITY_DN46166_c0	dou_TRINITY_DN46166_c0_g2	dou_TRINITY_DN46166_c0_g2_1470	dDN46166_c0_g2_1470	158.763
47254	ye_TRINITY_DN154162_c0	ye_TRINITY_DN154162_c0_g1	ye_TRINITY_DN154162_c0_g1_1245	yDN154162_c0_g1_1245	158.763
2894	dou_TRINITY_DN53420_c6	dou_TRINITY_DN53420_c6_g1	dou_TRINITY_DN53420_c6_g1_214	dDN53420_c6_g1_214	158.763
47257	ye_TRINITY_DN154162_c0	ye_TRINITY_DN154162_c0_g1	ye_TRINITY_DN154162_c0_g1_1421	yDN154162_c0_g1_1421	158.763
981	dou_TRINITY_DN46166_c0	dou_TRINITY_DN46166_c0_g2	dou_TRINITY_DN46166_c0_g2_1473	dDN46166_c0_g2_1473	158.763
47260	ye_TRINITY_DN154162_c0	ye_TRINITY_DN154162_c0_g1	ye_TRINITY_DN154162_c0_g1_1444	yDN154162_c0_g1_1444	158.763
2893	dou_TRINITY_DN53420_c6	dou_TRINITY_DN53420_c6_g1	dou_TRINITY_DN53420_c6_g1_180	dDN53420_c6_g1_180	158.763
13578	hua_TRINITY_DN127492_c1	hua_TRINITY_DN127492_c1_g1	hua_TRINITY_DN127492_c1_g1_346	hDN127492_c1_g1_346	158.763
50886	ye_TRINITY_DN157333_c0	ye_TRINITY_DN157333_c0_g1	ye_TRINITY_DN157333_c0_g1_438	yDN157333_c0_g1_438	158.763
15204	hua_TRINITY_DN130709_c0	hua_TRINITY_DN130709_c0_g1	hua_TRINITY_DN130709_c0_g1_210	hDN130709_c0_g1_210	158.763
47872	ye_TRINITY_DN155003_c1	ye_TRINITY_DN155003_c1_g2	ye_TRINITY_DN155003_c1_g2_142	yDN155003_c1_g2_142	158.763
47873	ye_TRINITY_DN155003_c1	ye_TRINITY_DN155003_c1_g2	ye_TRINITY_DN155003_c1_g2_144	yDN155003_c1_g2_144	158.763
47884	ye_TRINITY_DN155003_c1	ye_TRINITY_DN155003_c1_g2	ye_TRINITY_DN155003_c1_g2_1997	yDN155003_c1_g2_1997	158.763
24747	hua_TRINITY_DN150476_c0	hua_TRINITY_DN150476_c0_g2	hua_TRINITY_DN150476_c0_g2_115	hDN150476_c0_g2_115	158.763
47886	ye_TRINITY_DN155003_c1	ye_TRINITY_DN155003_c1_g2	ye_TRINITY_DN155003_c1_g2_2202	yDN155003_c1_g2_2202	159.59
47887	ye_TRINITY_DN155003_c1	ye_TRINITY_DN155003_c1_g2	ye_TRINITY_DN155003_c1_g2_2228	yDN155003_c1_g2_2228	159.59
47885	ye_TRINITY_DN155003_c1	ye_TRINITY_DN155003_c1_g2	ye_TRINITY_DN155003_c1_g2_2068	yDN155003_c1_g2_2068	159.59
47871	ye_TRINITY_DN155003_c1	ye_TRINITY_DN155003_c1_g1	ye_TRINITY_DN155003_c1_g1_2688	yDN155003_c1_g1_2688	159.59
9353	hua_TRINITY_DN118294_c0	hua_TRINITY_DN118294_c0_g1	hua_TRINITY_DN118294_c0_g1_513	hDN118294_c0_g1_513	159.59
16976	hua_TRINITY_DN134779_c0	hua_TRINITY_DN134779_c0_g1	hua_TRINITY_DN134779_c0_g1_963	hDN134779_c0_g1_963	159.59
28809	hua_TRINITY_DN156378_c1	hua_TRINITY_DN156378_c1_g2	hua_TRINITY_DN156378_c1_g2_805	hDN156378_c1_g2_805	159.59
26668	hua_TRINITY_DN153399_c3	hua_TRINITY_DN153399_c3_g1	hua_TRINITY_DN153399_c3_g1_244	hDN153399_c3_g1_244	159.59
16967	hua_TRINITY_DN134779_c0	hua_TRINITY_DN134779_c0_g1	hua_TRINITY_DN134779_c0_g1_118	hDN134779_c0_g1_118	159.59
12490	hua_TRINITY_DN125172_c2	hua_TRINITY_DN125172_c2_g2	hua_TRINITY_DN125172_c2_g2_911	hDN125172_c2_g2_911	159.59
16975	hua_TRINITY_DN134779_c0	hua_TRINITY_DN134779_c0_g1	hua_TRINITY_DN134779_c0_g1_925	hDN134779_c0_g1_925	159.59
47881	ye_TRINITY_DN155003_c1	ye_TRINITY_DN155003_c1_g2	ye_TRINITY_DN155003_c1_g2_1091	yDN155003_c1_g2_1091	159.59
9354	hua_TRINITY_DN118294_c0	hua_TRINITY_DN118294_c0_g1	hua_TRINITY_DN118294_c0_g1_514	hDN118294_c0_g1_514	159.59
24749	hua_TRINITY_DN150476_c0	hua_TRINITY_DN150476_c0_g2	hua_TRINITY_DN150476_c0_g2_254	hDN150476_c0_g2_254	159.59
46382	ye_TRINITY_DN152958_c0	ye_TRINITY_DN152958_c0_g3	ye_TRINITY_DN152958_c0_g3_710	yDN152958_c0_g3_710	159.59
34462	ye_TRINITY_DN128897_c1	ye_TRINITY_DN128897_c1_g2	ye_TRINITY_DN128897_c1_g2_564	yDN128897_c1_g2_564	160.416
39753	ye_TRINITY_DN140129_c0	ye_TRINITY_DN140129_c0_g2	ye_TRINITY_DN140129_c0_g2_294	yDN140129_c0_g2_294	160.416
15410	hua_TRINITY_DN131159_c1	hua_TRINITY_DN131159_c1_g1	hua_TRINITY_DN131159_c1_g1_1095	hDN131159_c1_g1_1095	160.416
36139	ye_TRINITY_DN132291_c1	ye_TRINITY_DN132291_c1_g2	ye_TRINITY_DN132291_c1_g2_463	yDN132291_c1_g2_463	160.416
45240	ye_TRINITY_DN151218_c1	ye_TRINITY_DN151218_c1_g6	ye_TRINITY_DN151218_c1_g6_40	yDN151218_c1_g6_40	160.416
8965	hua_TRINITY_DN117426_c0	hua_TRINITY_DN117426_c0_g1	hua_TRINITY_DN117426_c0_g1_843	hDN117426_c0_g1_843	160.416
26667	hua_TRINITY_DN153399_c3	hua_TRINITY_DN153399_c3_g1	hua_TRINITY_DN153399_c3_g1_123	hDN153399_c3_g1_123	160.416
36137	ye_TRINITY_DN132291_c1	ye_TRINITY_DN132291_c1_g2	ye_TRINITY_DN132291_c1_g2_225	yDN132291_c1_g2_225	160.416
24746	hua_TRINITY_DN150476_c0	hua_TRINITY_DN150476_c0_g2	hua_TRINITY_DN150476_c0_g2_101	hDN150476_c0_g2_101	160.416
8964	hua_TRINITY_DN117426_c0	hua_TRINITY_DN117426_c0_g1	hua_TRINITY_DN117426_c0_g1_709	hDN117426_c0_g1_709	160.416
31539	hua_TRINITY_DN51817_c0	hua_TRINITY_DN51817_c0_g1	hua_TRINITY_DN51817_c0_g1_494	hDN51817_c0_g1_494	160.416
38887	ye_TRINITY_DN138408_c1	ye_TRINITY_DN138408_c1_g1	ye_TRINITY_DN138408_c1_g1_76	yDN138408_c1_g1_76	160.416
8970	hua_TRINITY_DN117438_c2	hua_TRINITY_DN117438_c2_g2	hua_TRINITY_DN117438_c2_g2_114	hDN117438_c2_g2_114	160.416
38886	ye_TRINITY_DN138408_c1	ye_TRINITY_DN138408_c1_g1	ye_TRINITY_DN138408_c1_g1_46	yDN138408_c1_g1_46	160.416
1232	dou_TRINITY_DN48078_c0	dou_TRINITY_DN48078_c0_g1	dou_TRINITY_DN48078_c0_g1_447	dDN48078_c0_g1_447	160.416
38888	ye_TRINITY_DN138408_c1	ye_TRINITY_DN138408_c1_g1	ye_TRINITY_DN138408_c1_g1_106	yDN138408_c1_g1_106	160.416
8099	hua_TRINITY_DN113563_c0	hua_TRINITY_DN113563_c0_g1	hua_TRINITY_DN113563_c0_g1_78	hDN113563_c0_g1_78	160.416
16982	hua_TRINITY_DN134784_c1	hua_TRINITY_DN134784_c1_g1	hua_TRINITY_DN134784_c1_g1_768	hDN134784_c1_g1_768	160.416
38890	ye_TRINITY_DN138408_c1	ye_TRINITY_DN138408_c1_g1	ye_TRINITY_DN138408_c1_g1_136	yDN138408_c1_g1_136	160.416
23201	hua_TRINITY_DN147438_c3	hua_TRINITY_DN147438_c3_g4	hua_TRINITY_DN147438_c3_g4_981	hDN147438_c3_g4_981	160.416
45887	ye_TRINITY_DN152204_c0	ye_TRINITY_DN152204_c0_g1	ye_TRINITY_DN152204_c0_g1_705	yDN152204_c0_g1_705	160.416
2469	dou_TRINITY_DN52655_c3	dou_TRINITY_DN52655_c3_g1	dou_TRINITY_DN52655_c3_g1_154	dDN52655_c3_g1_154	160.416
8971	hua_TRINITY_DN117438_c2	hua_TRINITY_DN117438_c2_g2	hua_TRINITY_DN117438_c2_g2_177	hDN117438_c2_g2_177	160.416
24748	hua_TRINITY_DN150476_c0	hua_TRINITY_DN150476_c0_g2	hua_TRINITY_DN150476_c0_g2_142	hDN150476_c0_g2_142	160.416
47388	ye_TRINITY_DN154363_c3	ye_TRINITY_DN154363_c3_g1	ye_TRINITY_DN154363_c3_g1_723	yDN154363_c3_g1_723	160.416
8973	hua_TRINITY_DN117438_c2	hua_TRINITY_DN117438_c2_g2	hua_TRINITY_DN117438_c2_g2_243	hDN117438_c2_g2_243	160.416
8975	hua_TRINITY_DN117438_c2	hua_TRINITY_DN117438_c2_g2	hua_TRINITY_DN117438_c2_g2_248	hDN117438_c2_g2_248	160.416
8972	hua_TRINITY_DN117438_c2	hua_TRINITY_DN117438_c2_g2	hua_TRINITY_DN117438_c2_g2_231	hDN117438_c2_g2_231	160.416
26374	hua_TRINITY_DN152926_c0	hua_TRINITY_DN152926_c0_g1	hua_TRINITY_DN152926_c0_g1_178	hDN152926_c0_g1_178	160.416
38892	ye_TRINITY_DN138408_c1	ye_TRINITY_DN138408_c1_g1	ye_TRINITY_DN138408_c1_g1_751	yDN138408_c1_g1_751	160.416
19445	hua_TRINITY_DN140424_c1	hua_TRINITY_DN140424_c1_g1	hua_TRINITY_DN140424_c1_g1_368	hDN140424_c1_g1_368	160.416
36138	ye_TRINITY_DN132291_c1	ye_TRINITY_DN132291_c1_g2	ye_TRINITY_DN132291_c1_g2_253	yDN132291_c1_g2_253	161.243
37360	ye_TRINITY_DN134981_c1	ye_TRINITY_DN134981_c1_g1	ye_TRINITY_DN134981_c1_g1_593	yDN134981_c1_g1_593	161.243
37361	ye_TRINITY_DN134981_c1	ye_TRINITY_DN134981_c1_g1	ye_TRINITY_DN134981_c1_g1_597	yDN134981_c1_g1_597	161.243
47315	ye_TRINITY_DN154253_c1	ye_TRINITY_DN154253_c1_g2	ye_TRINITY_DN154253_c1_g2_212	yDN154253_c1_g2_212	161.243
23202	hua_TRINITY_DN147438_c3	hua_TRINITY_DN147438_c3_g4	hua_TRINITY_DN147438_c3_g4_998	hDN147438_c3_g4_998	161.243
26666	hua_TRINITY_DN153399_c3	hua_TRINITY_DN153399_c3_g1	hua_TRINITY_DN153399_c3_g1_102	hDN153399_c3_g1_102	161.243
1234	dou_TRINITY_DN48078_c0	dou_TRINITY_DN48078_c0_g1	dou_TRINITY_DN48078_c0_g1_504	dDN48078_c0_g1_504	161.243
47314	ye_TRINITY_DN154253_c1	ye_TRINITY_DN154253_c1_g2	ye_TRINITY_DN154253_c1_g2_194	yDN154253_c1_g2_194	161.243
38891	ye_TRINITY_DN138408_c1	ye_TRINITY_DN138408_c1_g1	ye_TRINITY_DN138408_c1_g1_739	yDN138408_c1_g1_739	161.243
1233	dou_TRINITY_DN48078_c0	dou_TRINITY_DN48078_c0_g1	dou_TRINITY_DN48078_c0_g1_481	dDN48078_c0_g1_481	161.243
8963	hua_TRINITY_DN117426_c0	hua_TRINITY_DN117426_c0_g1	hua_TRINITY_DN117426_c0_g1_705	hDN117426_c0_g1_705	161.243
37359	ye_TRINITY_DN134981_c1	ye_TRINITY_DN134981_c1_g1	ye_TRINITY_DN134981_c1_g1_521	yDN134981_c1_g1_521	161.243
15417	hua_TRINITY_DN131159_c1	hua_TRINITY_DN131159_c1_g1	hua_TRINITY_DN131159_c1_g1_1234	hDN131159_c1_g1_1234	161.243
38889	ye_TRINITY_DN138408_c1	ye_TRINITY_DN138408_c1_g1	ye_TRINITY_DN138408_c1_g1_120	yDN138408_c1_g1_120	161.243
1468	dou_TRINITY_DN49680_c0	dou_TRINITY_DN49680_c0_g1	dou_TRINITY_DN49680_c0_g1_31	dDN49680_c0_g1_31	161.243
47387	ye_TRINITY_DN154363_c3	ye_TRINITY_DN154363_c3_g1	ye_TRINITY_DN154363_c3_g1_704	yDN154363_c3_g1_704	161.243
19446	hua_TRINITY_DN140424_c1	hua_TRINITY_DN140424_c1_g1	hua_TRINITY_DN140424_c1_g1_384	hDN140424_c1_g1_384	161.243
21886	hua_TRINITY_DN145123_c1	hua_TRINITY_DN145123_c1_g3	hua_TRINITY_DN145123_c1_g3_221	hDN145123_c1_g3_221	161.243
1575	dou_TRINITY_DN50095_c0	dou_TRINITY_DN50095_c0_g1	dou_TRINITY_DN50095_c0_g1_327	dDN50095_c0_g1_327	161.243
47389	ye_TRINITY_DN154363_c3	ye_TRINITY_DN154363_c3_g1	ye_TRINITY_DN154363_c3_g1_774	yDN154363_c3_g1_774	161.243
18788	hua_TRINITY_DN139154_c0	hua_TRINITY_DN139154_c0_g1	hua_TRINITY_DN139154_c0_g1_609	hDN139154_c0_g1_609	161.243
47390	ye_TRINITY_DN154363_c3	ye_TRINITY_DN154363_c3_g1	ye_TRINITY_DN154363_c3_g1_790	yDN154363_c3_g1_790	161.243
13310	hua_TRINITY_DN126895_c1	hua_TRINITY_DN126895_c1_g1	hua_TRINITY_DN126895_c1_g1_397	hDN126895_c1_g1_397	161.243
34275	ye_TRINITY_DN128511_c7	ye_TRINITY_DN128511_c7_g2	ye_TRINITY_DN128511_c7_g2_611	yDN128511_c7_g2_611	161.243
41543	ye_TRINITY_DN144026_c1	ye_TRINITY_DN144026_c1_g2	ye_TRINITY_DN144026_c1_g2_459	yDN144026_c1_g2_459	161.243
18785	hua_TRINITY_DN139154_c0	hua_TRINITY_DN139154_c0_g1	hua_TRINITY_DN139154_c0_g1_523	hDN139154_c0_g1_523	161.243
2468	dou_TRINITY_DN52655_c3	dou_TRINITY_DN52655_c3_g1	dou_TRINITY_DN52655_c3_g1_89	dDN52655_c3_g1_89	161.243
8974	hua_TRINITY_DN117438_c2	hua_TRINITY_DN117438_c2_g2	hua_TRINITY_DN117438_c2_g2_246	hDN117438_c2_g2_246	161.243
13308	hua_TRINITY_DN126895_c1	hua_TRINITY_DN126895_c1_g1	hua_TRINITY_DN126895_c1_g1_365	hDN126895_c1_g1_365	161.243
18784	hua_TRINITY_DN139154_c0	hua_TRINITY_DN139154_c0_g1	hua_TRINITY_DN139154_c0_g1_519	hDN139154_c0_g1_519	161.243
18789	hua_TRINITY_DN139154_c0	hua_TRINITY_DN139154_c0_g1	hua_TRINITY_DN139154_c0_g1_626	hDN139154_c0_g1_626	161.243
18787	hua_TRINITY_DN139154_c0	hua_TRINITY_DN139154_c0_g1	hua_TRINITY_DN139154_c0_g1_579	hDN139154_c0_g1_579	161.243
18786	hua_TRINITY_DN139154_c0	hua_TRINITY_DN139154_c0_g1	hua_TRINITY_DN139154_c0_g1_531	hDN139154_c0_g1_531	161.243
20754	hua_TRINITY_DN143066_c1	hua_TRINITY_DN143066_c1_g1	hua_TRINITY_DN143066_c1_g1_1295	hDN143066_c1_g1_1295	161.243
19440	hua_TRINITY_DN140424_c1	hua_TRINITY_DN140424_c1_g1	hua_TRINITY_DN140424_c1_g1_312	hDN140424_c1_g1_312	161.243
982	dou_TRINITY_DN46181_c0	dou_TRINITY_DN46181_c0_g1	dou_TRINITY_DN46181_c0_g1_185	dDN46181_c0_g1_185	161.243
13708	hua_TRINITY_DN127815_c2	hua_TRINITY_DN127815_c2_g1	hua_TRINITY_DN127815_c2_g1_396	hDN127815_c2_g1_396	161.243
13312	hua_TRINITY_DN126895_c1	hua_TRINITY_DN126895_c1_g1	hua_TRINITY_DN126895_c1_g1_445	hDN126895_c1_g1_445	161.243
13309	hua_TRINITY_DN126895_c1	hua_TRINITY_DN126895_c1_g1	hua_TRINITY_DN126895_c1_g1_396	hDN126895_c1_g1_396	161.243
983	dou_TRINITY_DN46181_c0	dou_TRINITY_DN46181_c0_g1	dou_TRINITY_DN46181_c0_g1_208	dDN46181_c0_g1_208	161.243
13307	hua_TRINITY_DN126895_c1	hua_TRINITY_DN126895_c1_g1	hua_TRINITY_DN126895_c1_g1_363	hDN126895_c1_g1_363	161.243
34278	ye_TRINITY_DN128511_c7	ye_TRINITY_DN128511_c7_g2	ye_TRINITY_DN128511_c7_g2_717	yDN128511_c7_g2_717	161.243
13306	hua_TRINITY_DN126895_c1	hua_TRINITY_DN126895_c1_g1	hua_TRINITY_DN126895_c1_g1_346	hDN126895_c1_g1_346	161.243
13311	hua_TRINITY_DN126895_c1	hua_TRINITY_DN126895_c1_g1	hua_TRINITY_DN126895_c1_g1_399	hDN126895_c1_g1_399	161.243
41545	ye_TRINITY_DN144026_c1	ye_TRINITY_DN144026_c1_g2	ye_TRINITY_DN144026_c1_g2_555	yDN144026_c1_g2_555	161.243
20756	hua_TRINITY_DN143066_c1	hua_TRINITY_DN143066_c1_g1	hua_TRINITY_DN143066_c1_g1_1361	hDN143066_c1_g1_1361	161.243
34277	ye_TRINITY_DN128511_c7	ye_TRINITY_DN128511_c7_g2	ye_TRINITY_DN128511_c7_g2_703	yDN128511_c7_g2_703	161.243
41547	ye_TRINITY_DN144026_c1	ye_TRINITY_DN144026_c1_g2	ye_TRINITY_DN144026_c1_g2_821	yDN144026_c1_g2_821	161.243
34276	ye_TRINITY_DN128511_c7	ye_TRINITY_DN128511_c7_g2	ye_TRINITY_DN128511_c7_g2_613	yDN128511_c7_g2_613	162.069
24095	hua_TRINITY_DN149188_c0	hua_TRINITY_DN149188_c0_g1	hua_TRINITY_DN149188_c0_g1_454	hDN149188_c0_g1_454	162.069
4815	dou_TRINITY_DN56406_c0	dou_TRINITY_DN56406_c0_g1	dou_TRINITY_DN56406_c0_g1_54	dDN56406_c0_g1_54	162.069
28325	hua_TRINITY_DN155643_c1	hua_TRINITY_DN155643_c1_g2	hua_TRINITY_DN155643_c1_g2_439	hDN155643_c1_g2_439	162.069
8294	hua_TRINITY_DN114537_c0	hua_TRINITY_DN114537_c0_g1	hua_TRINITY_DN114537_c0_g1_177	hDN114537_c0_g1_177	162.069
16613	hua_TRINITY_DN134075_c2	hua_TRINITY_DN134075_c2_g1	hua_TRINITY_DN134075_c2_g1_724	hDN134075_c2_g1_724	162.069
33544	ye_TRINITY_DN126985_c0	ye_TRINITY_DN126985_c0_g1	ye_TRINITY_DN126985_c0_g1_315	yDN126985_c0_g1_315	162.069
16611	hua_TRINITY_DN134075_c2	hua_TRINITY_DN134075_c2_g1	hua_TRINITY_DN134075_c2_g1_701	hDN134075_c2_g1_701	162.069
33542	ye_TRINITY_DN126985_c0	ye_TRINITY_DN126985_c0_g1	ye_TRINITY_DN126985_c0_g1_280	yDN126985_c0_g1_280	162.069
33539	ye_TRINITY_DN126985_c0	ye_TRINITY_DN126985_c0_g1	ye_TRINITY_DN126985_c0_g1_206	yDN126985_c0_g1_206	162.069
1266	dou_TRINITY_DN48415_c0	dou_TRINITY_DN48415_c0_g1	dou_TRINITY_DN48415_c0_g1_1623	dDN48415_c0_g1_1623	162.069
1998	dou_TRINITY_DN51490_c0	dou_TRINITY_DN51490_c0_g2	dou_TRINITY_DN51490_c0_g2_2008	dDN51490_c0_g2_2008	162.069
33541	ye_TRINITY_DN126985_c0	ye_TRINITY_DN126985_c0_g1	ye_TRINITY_DN126985_c0_g1_265	yDN126985_c0_g1_265	162.069
16612	hua_TRINITY_DN134075_c2	hua_TRINITY_DN134075_c2_g1	hua_TRINITY_DN134075_c2_g1_723	hDN134075_c2_g1_723	162.069
4816	dou_TRINITY_DN56406_c0	dou_TRINITY_DN56406_c0_g1	dou_TRINITY_DN56406_c0_g1_55	dDN56406_c0_g1_55	162.069
24094	hua_TRINITY_DN149188_c0	hua_TRINITY_DN149188_c0_g1	hua_TRINITY_DN149188_c0_g1_362	hDN149188_c0_g1_362	162.069
33537	ye_TRINITY_DN126985_c0	ye_TRINITY_DN126985_c0_g1	ye_TRINITY_DN126985_c0_g1_144	yDN126985_c0_g1_144	162.069
33536	ye_TRINITY_DN126985_c0	ye_TRINITY_DN126985_c0_g1	ye_TRINITY_DN126985_c0_g1_143	yDN126985_c0_g1_143	162.069
33534	ye_TRINITY_DN126985_c0	ye_TRINITY_DN126985_c0_g1	ye_TRINITY_DN126985_c0_g1_59	yDN126985_c0_g1_59	162.069
8293	hua_TRINITY_DN114537_c0	hua_TRINITY_DN114537_c0_g1	hua_TRINITY_DN114537_c0_g1_139	hDN114537_c0_g1_139	162.069
2090	dou_TRINITY_DN51860_c0	dou_TRINITY_DN51860_c0_g1	dou_TRINITY_DN51860_c0_g1_587	dDN51860_c0_g1_587	162.069
1999	dou_TRINITY_DN51490_c0	dou_TRINITY_DN51490_c0_g2	dou_TRINITY_DN51490_c0_g2_2009	dDN51490_c0_g2_2009	162.069
33538	ye_TRINITY_DN126985_c0	ye_TRINITY_DN126985_c0_g1	ye_TRINITY_DN126985_c0_g1_152	yDN126985_c0_g1_152	162.069
33543	ye_TRINITY_DN126985_c0	ye_TRINITY_DN126985_c0_g1	ye_TRINITY_DN126985_c0_g1_311	yDN126985_c0_g1_311	162.069
497	dou_TRINITY_DN40232_c0	dou_TRINITY_DN40232_c0_g1	dou_TRINITY_DN40232_c0_g1_396	dDN40232_c0_g1_396	162.896
36099	ye_TRINITY_DN132196_c0	ye_TRINITY_DN132196_c0_g3	ye_TRINITY_DN132196_c0_g3_365	yDN132196_c0_g3_365	162.896
36947	ye_TRINITY_DN134012_c0	ye_TRINITY_DN134012_c0_g1	ye_TRINITY_DN134012_c0_g1_800	yDN134012_c0_g1_800	163.723
36945	ye_TRINITY_DN134012_c0	ye_TRINITY_DN134012_c0_g1	ye_TRINITY_DN134012_c0_g1_753	yDN134012_c0_g1_753	163.723
36946	ye_TRINITY_DN134012_c0	ye_TRINITY_DN134012_c0_g1	ye_TRINITY_DN134012_c0_g1_792	yDN134012_c0_g1_792	163.723
3979	dou_TRINITY_DN55106_c2	dou_TRINITY_DN55106_c2_g1	dou_TRINITY_DN55106_c2_g1_119	dDN55106_c2_g1_119	163.723
12365	hua_TRINITY_DN124863_c2	hua_TRINITY_DN124863_c2_g1	hua_TRINITY_DN124863_c2_g1_247	hDN124863_c2_g1_247	163.723
889	dou_TRINITY_DN45468_c0	dou_TRINITY_DN45468_c0_g1	dou_TRINITY_DN45468_c0_g1_533	dDN45468_c0_g1_533	163.723
888	dou_TRINITY_DN45468_c0	dou_TRINITY_DN45468_c0_g1	dou_TRINITY_DN45468_c0_g1_496	dDN45468_c0_g1_496	163.723
43398	ye_TRINITY_DN147691_c0	ye_TRINITY_DN147691_c0_g1	ye_TRINITY_DN147691_c0_g1_852	yDN147691_c0_g1_852	163.723
44834	ye_TRINITY_DN150468_c1	ye_TRINITY_DN150468_c1_g2	ye_TRINITY_DN150468_c1_g2_698	yDN150468_c1_g2_698	163.723
44832	ye_TRINITY_DN150468_c1	ye_TRINITY_DN150468_c1_g2	ye_TRINITY_DN150468_c1_g2_595	yDN150468_c1_g2_595	163.723
366	dou_TRINITY_DN37781_c0	dou_TRINITY_DN37781_c0_g1	dou_TRINITY_DN37781_c0_g1_277	dDN37781_c0_g1_277	163.723
44833	ye_TRINITY_DN150468_c1	ye_TRINITY_DN150468_c1_g2	ye_TRINITY_DN150468_c1_g2_624	yDN150468_c1_g2_624	163.723
12674	hua_TRINITY_DN125575_c1	hua_TRINITY_DN125575_c1_g1	hua_TRINITY_DN125575_c1_g1_1550	hDN125575_c1_g1_1550	163.723
12675	hua_TRINITY_DN125575_c1	hua_TRINITY_DN125575_c1_g1	hua_TRINITY_DN125575_c1_g1_1579	hDN125575_c1_g1_1579	163.723
364	dou_TRINITY_DN37781_c0	dou_TRINITY_DN37781_c0_g1	dou_TRINITY_DN37781_c0_g1_198	dDN37781_c0_g1_198	164.549
25756	hua_TRINITY_DN152059_c1	hua_TRINITY_DN152059_c1_g1	hua_TRINITY_DN152059_c1_g1_1079	hDN152059_c1_g1_1079	164.549
363	dou_TRINITY_DN37781_c0	dou_TRINITY_DN37781_c0_g1	dou_TRINITY_DN37781_c0_g1_192	dDN37781_c0_g1_192	164.549
4973	dou_TRINITY_DN56652_c0	dou_TRINITY_DN56652_c0_g6	dou_TRINITY_DN56652_c0_g6_1688	dDN56652_c0_g6_1688	164.549
43309	ye_TRINITY_DN147547_c0	ye_TRINITY_DN147547_c0_g1	ye_TRINITY_DN147547_c0_g1_3234	yDN147547_c0_g1_3234	164.549
29647	hua_TRINITY_DN157326_c3	hua_TRINITY_DN157326_c3_g1	hua_TRINITY_DN157326_c3_g1_245	hDN157326_c3_g1_245	164.549
4975	dou_TRINITY_DN56652_c0	dou_TRINITY_DN56652_c0_g6	dou_TRINITY_DN56652_c0_g6_1758	dDN56652_c0_g6_1758	164.549
4971	dou_TRINITY_DN56652_c0	dou_TRINITY_DN56652_c0_g6	dou_TRINITY_DN56652_c0_g6_255	dDN56652_c0_g6_255	164.549
365	dou_TRINITY_DN37781_c0	dou_TRINITY_DN37781_c0_g1	dou_TRINITY_DN37781_c0_g1_218	dDN37781_c0_g1_218	164.549
367	dou_TRINITY_DN37781_c0	dou_TRINITY_DN37781_c0_g1	dou_TRINITY_DN37781_c0_g1_300	dDN37781_c0_g1_300	164.549
4972	dou_TRINITY_DN56652_c0	dou_TRINITY_DN56652_c0_g6	dou_TRINITY_DN56652_c0_g6_340	dDN56652_c0_g6_340	164.549
4974	dou_TRINITY_DN56652_c0	dou_TRINITY_DN56652_c0_g6	dou_TRINITY_DN56652_c0_g6_1699	dDN56652_c0_g6_1699	164.549
43310	ye_TRINITY_DN147547_c0	ye_TRINITY_DN147547_c0_g1	ye_TRINITY_DN147547_c0_g1_3424	yDN147547_c0_g1_3424	165.376
22826	hua_TRINITY_DN146742_c2	hua_TRINITY_DN146742_c2_g1	hua_TRINITY_DN146742_c2_g1_860	hDN146742_c2_g1_860	165.376
22825	hua_TRINITY_DN146742_c2	hua_TRINITY_DN146742_c2_g1	hua_TRINITY_DN146742_c2_g1_859	hDN146742_c2_g1_859	165.376
12677	hua_TRINITY_DN125575_c1	hua_TRINITY_DN125575_c1_g1	hua_TRINITY_DN125575_c1_g1_1701	hDN125575_c1_g1_1701	165.376
29644	hua_TRINITY_DN157326_c3	hua_TRINITY_DN157326_c3_g1	hua_TRINITY_DN157326_c3_g1_190	hDN157326_c3_g1_190	165.376
2275	dou_TRINITY_DN52219_c0	dou_TRINITY_DN52219_c0_g1	dou_TRINITY_DN52219_c0_g1_96	dDN52219_c0_g1_96	165.376
29645	hua_TRINITY_DN157326_c3	hua_TRINITY_DN157326_c3_g1	hua_TRINITY_DN157326_c3_g1_192	hDN157326_c3_g1_192	165.376
17527	hua_TRINITY_DN136329_c1	hua_TRINITY_DN136329_c1_g1	hua_TRINITY_DN136329_c1_g1_617	hDN136329_c1_g1_617	166.202
10148	hua_TRINITY_DN119962_c0	hua_TRINITY_DN119962_c0_g1	hua_TRINITY_DN119962_c0_g1_196	hDN119962_c0_g1_196	166.202
17525	hua_TRINITY_DN136329_c1	hua_TRINITY_DN136329_c1_g1	hua_TRINITY_DN136329_c1_g1_608	hDN136329_c1_g1_608	166.202
43638	ye_TRINITY_DN148185_c0	ye_TRINITY_DN148185_c0_g1	ye_TRINITY_DN148185_c0_g1_1593	yDN148185_c0_g1_1593	166.202
17526	hua_TRINITY_DN136329_c1	hua_TRINITY_DN136329_c1_g1	hua_TRINITY_DN136329_c1_g1_610	hDN136329_c1_g1_610	166.202
29646	hua_TRINITY_DN157326_c3	hua_TRINITY_DN157326_c3_g1	hua_TRINITY_DN157326_c3_g1_195	hDN157326_c3_g1_195	166.202
7751	hua_TRINITY_DN104990_c0	hua_TRINITY_DN104990_c0_g1	hua_TRINITY_DN104990_c0_g1_369	hDN104990_c0_g1_369	166.202
19852	hua_TRINITY_DN141328_c0	hua_TRINITY_DN141328_c0_g1	hua_TRINITY_DN141328_c0_g1_302	hDN141328_c0_g1_302	166.202
16233	hua_TRINITY_DN133071_c1	hua_TRINITY_DN133071_c1_g1	hua_TRINITY_DN133071_c1_g1_677	hDN133071_c1_g1_677	166.202
19851	hua_TRINITY_DN141328_c0	hua_TRINITY_DN141328_c0_g1	hua_TRINITY_DN141328_c0_g1_290	hDN141328_c0_g1_290	166.202
16238	hua_TRINITY_DN133071_c1	hua_TRINITY_DN133071_c1_g1	hua_TRINITY_DN133071_c1_g1_874	hDN133071_c1_g1_874	166.202
19850	hua_TRINITY_DN141328_c0	hua_TRINITY_DN141328_c0_g1	hua_TRINITY_DN141328_c0_g1_275	hDN141328_c0_g1_275	166.202
15986	hua_TRINITY_DN132316_c0	hua_TRINITY_DN132316_c0_g1	hua_TRINITY_DN132316_c0_g1_1492	hDN132316_c0_g1_1492	166.202
38916	ye_TRINITY_DN138508_c1	ye_TRINITY_DN138508_c1_g1	ye_TRINITY_DN138508_c1_g1_1834	yDN138508_c1_g1_1834	166.202
19849	hua_TRINITY_DN141328_c0	hua_TRINITY_DN141328_c0_g1	hua_TRINITY_DN141328_c0_g1_261	hDN141328_c0_g1_261	166.202
5487	dou_TRINITY_DN57375_c1	dou_TRINITY_DN57375_c1_g3	dou_TRINITY_DN57375_c1_g3_3509	dDN57375_c1_g3_3509	166.202
16237	hua_TRINITY_DN133071_c1	hua_TRINITY_DN133071_c1_g1	hua_TRINITY_DN133071_c1_g1_871	hDN133071_c1_g1_871	166.202
19853	hua_TRINITY_DN141328_c0	hua_TRINITY_DN141328_c0_g1	hua_TRINITY_DN141328_c0_g1_333	hDN141328_c0_g1_333	166.202
19854	hua_TRINITY_DN141328_c0	hua_TRINITY_DN141328_c0_g1	hua_TRINITY_DN141328_c0_g1_382	hDN141328_c0_g1_382	166.202
1655	dou_TRINITY_DN50442_c0	dou_TRINITY_DN50442_c0_g1	dou_TRINITY_DN50442_c0_g1_897	dDN50442_c0_g1_897	166.202
1656	dou_TRINITY_DN50442_c0	dou_TRINITY_DN50442_c0_g1	dou_TRINITY_DN50442_c0_g1_908	dDN50442_c0_g1_908	166.202
49682	ye_TRINITY_DN156776_c5	ye_TRINITY_DN156776_c5_g1	ye_TRINITY_DN156776_c5_g1_891	yDN156776_c5_g1_891	167.029
49683	ye_TRINITY_DN156776_c5	ye_TRINITY_DN156776_c5_g1	ye_TRINITY_DN156776_c5_g1_1563	yDN156776_c5_g1_1563	167.029
49695	ye_TRINITY_DN156776_c5	ye_TRINITY_DN156776_c5_g1	ye_TRINITY_DN156776_c5_g1_2941	yDN156776_c5_g1_2941	167.029
49694	ye_TRINITY_DN156776_c5	ye_TRINITY_DN156776_c5_g1	ye_TRINITY_DN156776_c5_g1_2869	yDN156776_c5_g1_2869	167.029
49696	ye_TRINITY_DN156776_c5	ye_TRINITY_DN156776_c5_g1	ye_TRINITY_DN156776_c5_g1_2979	yDN156776_c5_g1_2979	167.029
16235	hua_TRINITY_DN133071_c1	hua_TRINITY_DN133071_c1_g1	hua_TRINITY_DN133071_c1_g1_823	hDN133071_c1_g1_823	167.029
49684	ye_TRINITY_DN156776_c5	ye_TRINITY_DN156776_c5_g1	ye_TRINITY_DN156776_c5_g1_1573	yDN156776_c5_g1_1573	167.029
49679	ye_TRINITY_DN156776_c5	ye_TRINITY_DN156776_c5_g1	ye_TRINITY_DN156776_c5_g1_701	yDN156776_c5_g1_701	167.855
49686	ye_TRINITY_DN156776_c5	ye_TRINITY_DN156776_c5_g1	ye_TRINITY_DN156776_c5_g1_2305	yDN156776_c5_g1_2305	167.855
2088	dou_TRINITY_DN51843_c1	dou_TRINITY_DN51843_c1_g1	dou_TRINITY_DN51843_c1_g1_567	dDN51843_c1_g1_567	167.855
49681	ye_TRINITY_DN156776_c5	ye_TRINITY_DN156776_c5_g1	ye_TRINITY_DN156776_c5_g1_845	yDN156776_c5_g1_845	167.855
49680	ye_TRINITY_DN156776_c5	ye_TRINITY_DN156776_c5_g1	ye_TRINITY_DN156776_c5_g1_706	yDN156776_c5_g1_706	167.855
49705	ye_TRINITY_DN156776_c5	ye_TRINITY_DN156776_c5_g1	ye_TRINITY_DN156776_c5_g1_3979	yDN156776_c5_g1_3979	167.855
49704	ye_TRINITY_DN156776_c5	ye_TRINITY_DN156776_c5_g1	ye_TRINITY_DN156776_c5_g1_3940	yDN156776_c5_g1_3940	167.855
2371	dou_TRINITY_DN52472_c1	dou_TRINITY_DN52472_c1_g1	dou_TRINITY_DN52472_c1_g1_89	dDN52472_c1_g1_89	167.855
49706	ye_TRINITY_DN156776_c5	ye_TRINITY_DN156776_c5_g1	ye_TRINITY_DN156776_c5_g1_4027	yDN156776_c5_g1_4027	167.855
49708	ye_TRINITY_DN156776_c5	ye_TRINITY_DN156776_c5_g1	ye_TRINITY_DN156776_c5_g1_4080	yDN156776_c5_g1_4080	167.855
49707	ye_TRINITY_DN156776_c5	ye_TRINITY_DN156776_c5_g1	ye_TRINITY_DN156776_c5_g1_4068	yDN156776_c5_g1_4068	167.855
22893	hua_TRINITY_DN146898_c0	hua_TRINITY_DN146898_c0_g1	hua_TRINITY_DN146898_c0_g1_1084	hDN146898_c0_g1_1084	167.855
49701	ye_TRINITY_DN156776_c5	ye_TRINITY_DN156776_c5_g1	ye_TRINITY_DN156776_c5_g1_3658	yDN156776_c5_g1_3658	167.855
49703	ye_TRINITY_DN156776_c5	ye_TRINITY_DN156776_c5_g1	ye_TRINITY_DN156776_c5_g1_3697	yDN156776_c5_g1_3697	167.855
49689	ye_TRINITY_DN156776_c5	ye_TRINITY_DN156776_c5_g1	ye_TRINITY_DN156776_c5_g1_2542	yDN156776_c5_g1_2542	167.855
49688	ye_TRINITY_DN156776_c5	ye_TRINITY_DN156776_c5_g1	ye_TRINITY_DN156776_c5_g1_2475	yDN156776_c5_g1_2475	167.855
22891	hua_TRINITY_DN146898_c0	hua_TRINITY_DN146898_c0_g1	hua_TRINITY_DN146898_c0_g1_1042	hDN146898_c0_g1_1042	167.855
49699	ye_TRINITY_DN156776_c5	ye_TRINITY_DN156776_c5_g1	ye_TRINITY_DN156776_c5_g1_3347	yDN156776_c5_g1_3347	167.855
49690	ye_TRINITY_DN156776_c5	ye_TRINITY_DN156776_c5_g1	ye_TRINITY_DN156776_c5_g1_2588	yDN156776_c5_g1_2588	167.855
46922	ye_TRINITY_DN153785_c1	ye_TRINITY_DN153785_c1_g1	ye_TRINITY_DN153785_c1_g1_849	yDN153785_c1_g1_849	167.855
49693	ye_TRINITY_DN156776_c5	ye_TRINITY_DN156776_c5_g1	ye_TRINITY_DN156776_c5_g1_2861	yDN156776_c5_g1_2861	167.855
49697	ye_TRINITY_DN156776_c5	ye_TRINITY_DN156776_c5_g1	ye_TRINITY_DN156776_c5_g1_3208	yDN156776_c5_g1_3208	167.855
49687	ye_TRINITY_DN156776_c5	ye_TRINITY_DN156776_c5_g1	ye_TRINITY_DN156776_c5_g1_2441	yDN156776_c5_g1_2441	167.855
16230	hua_TRINITY_DN133071_c1	hua_TRINITY_DN133071_c1_g1	hua_TRINITY_DN133071_c1_g1_514	hDN133071_c1_g1_514	167.855
49698	ye_TRINITY_DN156776_c5	ye_TRINITY_DN156776_c5_g1	ye_TRINITY_DN156776_c5_g1_3221	yDN156776_c5_g1_3221	167.855
5481	dou_TRINITY_DN57375_c1	dou_TRINITY_DN57375_c1_g3	dou_TRINITY_DN57375_c1_g3_1794	dDN57375_c1_g3_1794	167.855
49692	ye_TRINITY_DN156776_c5	ye_TRINITY_DN156776_c5_g1	ye_TRINITY_DN156776_c5_g1_2846	yDN156776_c5_g1_2846	167.855
49691	ye_TRINITY_DN156776_c5	ye_TRINITY_DN156776_c5_g1	ye_TRINITY_DN156776_c5_g1_2816	yDN156776_c5_g1_2816	167.855
46825	ye_TRINITY_DN153643_c1	ye_TRINITY_DN153643_c1_g2	ye_TRINITY_DN153643_c1_g2_639	yDN153643_c1_g2_639	167.855
49700	ye_TRINITY_DN156776_c5	ye_TRINITY_DN156776_c5_g1	ye_TRINITY_DN156776_c5_g1_3633	yDN156776_c5_g1_3633	167.855
38917	ye_TRINITY_DN138508_c1	ye_TRINITY_DN138508_c1_g1	ye_TRINITY_DN138508_c1_g1_1881	yDN138508_c1_g1_1881	168.682
21887	hua_TRINITY_DN145125_c0	hua_TRINITY_DN145125_c0_g1	hua_TRINITY_DN145125_c0_g1_572	hDN145125_c0_g1_572	168.682
38918	ye_TRINITY_DN138508_c1	ye_TRINITY_DN138508_c1_g1	ye_TRINITY_DN138508_c1_g1_1887	yDN138508_c1_g1_1887	168.682
27792	hua_TRINITY_DN154943_c1	hua_TRINITY_DN154943_c1_g2	hua_TRINITY_DN154943_c1_g2_670	hDN154943_c1_g2_670	168.682
12697	hua_TRINITY_DN125629_c0	hua_TRINITY_DN125629_c0_g2	hua_TRINITY_DN125629_c0_g2_516	hDN125629_c0_g2_516	168.682
1248	dou_TRINITY_DN48197_c0	dou_TRINITY_DN48197_c0_g1	dou_TRINITY_DN48197_c0_g1_510	dDN48197_c0_g1_510	168.682
21888	hua_TRINITY_DN145125_c0	hua_TRINITY_DN145125_c0_g1	hua_TRINITY_DN145125_c0_g1_586	hDN145125_c0_g1_586	168.682
37851	ye_TRINITY_DN136244_c0	ye_TRINITY_DN136244_c0_g1	ye_TRINITY_DN136244_c0_g1_213	yDN136244_c0_g1_213	168.682
37852	ye_TRINITY_DN136244_c0	ye_TRINITY_DN136244_c0_g1	ye_TRINITY_DN136244_c0_g1_230	yDN136244_c0_g1_230	168.682
12776	hua_TRINITY_DN125815_c0	hua_TRINITY_DN125815_c0_g1	hua_TRINITY_DN125815_c0_g1_958	hDN125815_c0_g1_958	168.682
38919	ye_TRINITY_DN138508_c1	ye_TRINITY_DN138508_c1_g1	ye_TRINITY_DN138508_c1_g1_1889	yDN138508_c1_g1_1889	168.682
5253	dou_TRINITY_DN57025_c1	dou_TRINITY_DN57025_c1_g2	dou_TRINITY_DN57025_c1_g2_13	dDN57025_c1_g2_13	169.508
38913	ye_TRINITY_DN138508_c1	ye_TRINITY_DN138508_c1_g1	ye_TRINITY_DN138508_c1_g1_705	yDN138508_c1_g1_705	169.508
37979	ye_TRINITY_DN136510_c0	ye_TRINITY_DN136510_c0_g1	ye_TRINITY_DN136510_c0_g1_94	yDN136510_c0_g1_94	169.508
12696	hua_TRINITY_DN125629_c0	hua_TRINITY_DN125629_c0_g2	hua_TRINITY_DN125629_c0_g2_495	hDN125629_c0_g2_495	169.508
37853	ye_TRINITY_DN136244_c0	ye_TRINITY_DN136244_c0_g1	ye_TRINITY_DN136244_c0_g1_250	yDN136244_c0_g1_250	169.508
5488	dou_TRINITY_DN57375_c1	dou_TRINITY_DN57375_c1_g3	dou_TRINITY_DN57375_c1_g3_3534	dDN57375_c1_g3_3534	169.508
27791	hua_TRINITY_DN154943_c1	hua_TRINITY_DN154943_c1_g2	hua_TRINITY_DN154943_c1_g2_658	hDN154943_c1_g2_658	169.508
5489	dou_TRINITY_DN57375_c1	dou_TRINITY_DN57375_c1_g3	dou_TRINITY_DN57375_c1_g3_3557	dDN57375_c1_g3_3557	169.508
39947	ye_TRINITY_DN140577_c1	ye_TRINITY_DN140577_c1_g1	ye_TRINITY_DN140577_c1_g1_969	yDN140577_c1_g1_969	169.508
35288	ye_TRINITY_DN130374_c0	ye_TRINITY_DN130374_c0_g2	ye_TRINITY_DN130374_c0_g2_337	yDN130374_c0_g2_337	169.508
8459	hua_TRINITY_DN115669_c0	hua_TRINITY_DN115669_c0_g3	hua_TRINITY_DN115669_c0_g3_893	hDN115669_c0_g3_893	169.508
5490	dou_TRINITY_DN57375_c1	dou_TRINITY_DN57375_c1_g3	dou_TRINITY_DN57375_c1_g3_3570	dDN57375_c1_g3_3570	169.508
12695	hua_TRINITY_DN125629_c0	hua_TRINITY_DN125629_c0_g2	hua_TRINITY_DN125629_c0_g2_478	hDN125629_c0_g2_478	169.508
37855	ye_TRINITY_DN136244_c0	ye_TRINITY_DN136244_c0_g1	ye_TRINITY_DN136244_c0_g1_280	yDN136244_c0_g1_280	169.508
10526	hua_TRINITY_DN120705_c1	hua_TRINITY_DN120705_c1_g2	hua_TRINITY_DN120705_c1_g2_1081	hDN120705_c1_g2_1081	169.508
22892	hua_TRINITY_DN146898_c0	hua_TRINITY_DN146898_c0_g1	hua_TRINITY_DN146898_c0_g1_1057	hDN146898_c0_g1_1057	169.508
35290	ye_TRINITY_DN130374_c0	ye_TRINITY_DN130374_c0_g2	ye_TRINITY_DN130374_c0_g2_445	yDN130374_c0_g2_445	169.508
37980	ye_TRINITY_DN136510_c0	ye_TRINITY_DN136510_c0_g1	ye_TRINITY_DN136510_c0_g1_141	yDN136510_c0_g1_141	169.508
2763	dou_TRINITY_DN53195_c2	dou_TRINITY_DN53195_c2_g2	dou_TRINITY_DN53195_c2_g2_1226	dDN53195_c2_g2_1226	169.508
35289	ye_TRINITY_DN130374_c0	ye_TRINITY_DN130374_c0_g2	ye_TRINITY_DN130374_c0_g2_354	yDN130374_c0_g2_354	169.508
35285	ye_TRINITY_DN130374_c0	ye_TRINITY_DN130374_c0_g2	ye_TRINITY_DN130374_c0_g2_212	yDN130374_c0_g2_212	169.508
35284	ye_TRINITY_DN130374_c0	ye_TRINITY_DN130374_c0_g2	ye_TRINITY_DN130374_c0_g2_169	yDN130374_c0_g2_169	169.508
1247	dou_TRINITY_DN48197_c0	dou_TRINITY_DN48197_c0_g1	dou_TRINITY_DN48197_c0_g1_451	dDN48197_c0_g1_451	169.508
35283	ye_TRINITY_DN130374_c0	ye_TRINITY_DN130374_c0_g2	ye_TRINITY_DN130374_c0_g2_166	yDN130374_c0_g2_166	169.508
8742	hua_TRINITY_DN116844_c0	hua_TRINITY_DN116844_c0_g1	hua_TRINITY_DN116844_c0_g1_123	hDN116844_c0_g1_123	169.508
40617	ye_TRINITY_DN142244_c2	ye_TRINITY_DN142244_c2_g1	ye_TRINITY_DN142244_c2_g1_491	yDN142244_c2_g1_491	169.508
35286	ye_TRINITY_DN130374_c0	ye_TRINITY_DN130374_c0_g2	ye_TRINITY_DN130374_c0_g2_232	yDN130374_c0_g2_232	169.508
25731	hua_TRINITY_DN151971_c1	hua_TRINITY_DN151971_c1_g2	hua_TRINITY_DN151971_c1_g2_273	hDN151971_c1_g2_273	169.508
28886	hua_TRINITY_DN156447_c1	hua_TRINITY_DN156447_c1_g1	hua_TRINITY_DN156447_c1_g1_5010	hDN156447_c1_g1_5010	169.508
8557	hua_TRINITY_DN116211_c1	hua_TRINITY_DN116211_c1_g3	hua_TRINITY_DN116211_c1_g3_1454	hDN116211_c1_g3_1454	169.508
1719	dou_TRINITY_DN50698_c0	dou_TRINITY_DN50698_c0_g2	dou_TRINITY_DN50698_c0_g2_2426	dDN50698_c0_g2_2426	169.508
24495	hua_TRINITY_DN150104_c0	hua_TRINITY_DN150104_c0_g1	hua_TRINITY_DN150104_c0_g1_1016	hDN150104_c0_g1_1016	171.162
24494	hua_TRINITY_DN150104_c0	hua_TRINITY_DN150104_c0_g1	hua_TRINITY_DN150104_c0_g1_946	hDN150104_c0_g1_946	171.162
8757	hua_TRINITY_DN116870_c1	hua_TRINITY_DN116870_c1_g4	hua_TRINITY_DN116870_c1_g4_849	hDN116870_c1_g4_849	171.988
25402	hua_TRINITY_DN151395_c2	hua_TRINITY_DN151395_c2_g1	hua_TRINITY_DN151395_c2_g1_1242	hDN151395_c2_g1_1242	171.988
24497	hua_TRINITY_DN150104_c0	hua_TRINITY_DN150104_c0_g1	hua_TRINITY_DN150104_c0_g1_1471	hDN150104_c0_g1_1471	171.988
15626	hua_TRINITY_DN131706_c1	hua_TRINITY_DN131706_c1_g1	hua_TRINITY_DN131706_c1_g1_1584	hDN131706_c1_g1_1584	171.988
25401	hua_TRINITY_DN151395_c2	hua_TRINITY_DN151395_c2_g1	hua_TRINITY_DN151395_c2_g1_1241	hDN151395_c2_g1_1241	171.988
1388	dou_TRINITY_DN49302_c0	dou_TRINITY_DN49302_c0_g1	dou_TRINITY_DN49302_c0_g1_2207	dDN49302_c0_g1_2207	171.988
1210	dou_TRINITY_DN47882_c0	dou_TRINITY_DN47882_c0_g1	dou_TRINITY_DN47882_c0_g1_461	dDN47882_c0_g1_461	171.988
15226	hua_TRINITY_DN130756_c2	hua_TRINITY_DN130756_c2_g2	hua_TRINITY_DN130756_c2_g2_442	hDN130756_c2_g2_442	171.988
3440	dou_TRINITY_DN54235_c0	dou_TRINITY_DN54235_c0_g1	dou_TRINITY_DN54235_c0_g1_421	dDN54235_c0_g1_421	172.815
3439	dou_TRINITY_DN54235_c0	dou_TRINITY_DN54235_c0_g1	dou_TRINITY_DN54235_c0_g1_412	dDN54235_c0_g1_412	172.815
3442	dou_TRINITY_DN54235_c0	dou_TRINITY_DN54235_c0_g1	dou_TRINITY_DN54235_c0_g1_477	dDN54235_c0_g1_477	172.815
3438	dou_TRINITY_DN54235_c0	dou_TRINITY_DN54235_c0_g1	dou_TRINITY_DN54235_c0_g1_409	dDN54235_c0_g1_409	172.815
3441	dou_TRINITY_DN54235_c0	dou_TRINITY_DN54235_c0_g1	dou_TRINITY_DN54235_c0_g1_432	dDN54235_c0_g1_432	172.815
42300	ye_TRINITY_DN145711_c0	ye_TRINITY_DN145711_c0_g2	ye_TRINITY_DN145711_c0_g2_853	yDN145711_c0_g2_853	172.815
34870	ye_TRINITY_DN129479_c2	ye_TRINITY_DN129479_c2_g5	ye_TRINITY_DN129479_c2_g5_69	yDN129479_c2_g5_69	172.815
40080	ye_TRINITY_DN140954_c0	ye_TRINITY_DN140954_c0_g2	ye_TRINITY_DN140954_c0_g2_840	yDN140954_c0_g2_840	172.815
14311	hua_TRINITY_DN128903_c6	hua_TRINITY_DN128903_c6_g2	hua_TRINITY_DN128903_c6_g2_2253	hDN128903_c6_g2_2253	173.641
39415	ye_TRINITY_DN139447_c3	ye_TRINITY_DN139447_c3_g1	ye_TRINITY_DN139447_c3_g1_494	yDN139447_c3_g1_494	173.641
39420	ye_TRINITY_DN139447_c3	ye_TRINITY_DN139447_c3_g1	ye_TRINITY_DN139447_c3_g1_568	yDN139447_c3_g1_568	173.641
39416	ye_TRINITY_DN139447_c3	ye_TRINITY_DN139447_c3_g1	ye_TRINITY_DN139447_c3_g1_509	yDN139447_c3_g1_509	173.641
39419	ye_TRINITY_DN139447_c3	ye_TRINITY_DN139447_c3_g1	ye_TRINITY_DN139447_c3_g1_552	yDN139447_c3_g1_552	173.641
9698	hua_TRINITY_DN119101_c7	hua_TRINITY_DN119101_c7_g1	hua_TRINITY_DN119101_c7_g1_170	hDN119101_c7_g1_170	173.641
39417	ye_TRINITY_DN139447_c3	ye_TRINITY_DN139447_c3_g1	ye_TRINITY_DN139447_c3_g1_535	yDN139447_c3_g1_535	173.641
46262	ye_TRINITY_DN152789_c1	ye_TRINITY_DN152789_c1_g2	ye_TRINITY_DN152789_c1_g2_437	yDN152789_c1_g2_437	173.641
46264	ye_TRINITY_DN152789_c1	ye_TRINITY_DN152789_c1_g2	ye_TRINITY_DN152789_c1_g2_522	yDN152789_c1_g2_522	173.641
25253	hua_TRINITY_DN151107_c0	hua_TRINITY_DN151107_c0_g1	hua_TRINITY_DN151107_c0_g1_318	hDN151107_c0_g1_318	173.641
25248	hua_TRINITY_DN151107_c0	hua_TRINITY_DN151107_c0_g1	hua_TRINITY_DN151107_c0_g1_250	hDN151107_c0_g1_250	173.641
25252	hua_TRINITY_DN151107_c0	hua_TRINITY_DN151107_c0_g1	hua_TRINITY_DN151107_c0_g1_310	hDN151107_c0_g1_310	173.641
25249	hua_TRINITY_DN151107_c0	hua_TRINITY_DN151107_c0_g1	hua_TRINITY_DN151107_c0_g1_260	hDN151107_c0_g1_260	173.641
9700	hua_TRINITY_DN119101_c7	hua_TRINITY_DN119101_c7_g1	hua_TRINITY_DN119101_c7_g1_229	hDN119101_c7_g1_229	173.641
9699	hua_TRINITY_DN119101_c7	hua_TRINITY_DN119101_c7_g1	hua_TRINITY_DN119101_c7_g1_221	hDN119101_c7_g1_221	174.468
959	dou_TRINITY_DN46018_c0	dou_TRINITY_DN46018_c0_g1	dou_TRINITY_DN46018_c0_g1_180	dDN46018_c0_g1_180	174.468
40138	ye_TRINITY_DN141044_c0	ye_TRINITY_DN141044_c0_g1	ye_TRINITY_DN141044_c0_g1_1721	yDN141044_c0_g1_1721	176.121
43885	ye_TRINITY_DN148716_c1	ye_TRINITY_DN148716_c1_g3	ye_TRINITY_DN148716_c1_g3_609	yDN148716_c1_g3_609	176.948
38224	ye_TRINITY_DN136980_c3	ye_TRINITY_DN136980_c3_g1	ye_TRINITY_DN136980_c3_g1_838	yDN136980_c3_g1_838	177.774
46594	ye_TRINITY_DN153358_c2	ye_TRINITY_DN153358_c2_g3	ye_TRINITY_DN153358_c2_g3_146	yDN153358_c2_g3_146	177.774
46596	ye_TRINITY_DN153358_c2	ye_TRINITY_DN153358_c2_g3	ye_TRINITY_DN153358_c2_g3_162	yDN153358_c2_g3_162	177.774
14538	hua_TRINITY_DN129288_c1	hua_TRINITY_DN129288_c1_g2	hua_TRINITY_DN129288_c1_g2_1039	hDN129288_c1_g2_1039	177.774
25385	hua_TRINITY_DN151364_c4	hua_TRINITY_DN151364_c4_g2	hua_TRINITY_DN151364_c4_g2_1409	hDN151364_c4_g2_1409	177.774
43443	ye_TRINITY_DN147740_c1	ye_TRINITY_DN147740_c1_g1	ye_TRINITY_DN147740_c1_g1_397	yDN147740_c1_g1_397	177.774
46599	ye_TRINITY_DN153358_c2	ye_TRINITY_DN153358_c2_g3	ye_TRINITY_DN153358_c2_g3_239	yDN153358_c2_g3_239	177.774
46595	ye_TRINITY_DN153358_c2	ye_TRINITY_DN153358_c2_g3	ye_TRINITY_DN153358_c2_g3_150	yDN153358_c2_g3_150	177.774
46598	ye_TRINITY_DN153358_c2	ye_TRINITY_DN153358_c2_g3	ye_TRINITY_DN153358_c2_g3_230	yDN153358_c2_g3_230	177.774
44934	ye_TRINITY_DN150764_c0	ye_TRINITY_DN150764_c0_g1	ye_TRINITY_DN150764_c0_g1_2691	yDN150764_c0_g1_2691	177.774
43882	ye_TRINITY_DN148716_c1	ye_TRINITY_DN148716_c1_g3	ye_TRINITY_DN148716_c1_g3_85	yDN148716_c1_g3_85	177.774
43883	ye_TRINITY_DN148716_c1	ye_TRINITY_DN148716_c1_g3	ye_TRINITY_DN148716_c1_g3_171	yDN148716_c1_g3_171	177.774
43884	ye_TRINITY_DN148716_c1	ye_TRINITY_DN148716_c1_g3	ye_TRINITY_DN148716_c1_g3_513	yDN148716_c1_g3_513	177.774
36476	ye_TRINITY_DN133036_c0	ye_TRINITY_DN133036_c0_g1	ye_TRINITY_DN133036_c0_g1_1692	yDN133036_c0_g1_1692	177.774
46597	ye_TRINITY_DN153358_c2	ye_TRINITY_DN153358_c2_g3	ye_TRINITY_DN153358_c2_g3_229	yDN153358_c2_g3_229	177.774
36907	ye_TRINITY_DN133974_c2	ye_TRINITY_DN133974_c2_g1	ye_TRINITY_DN133974_c2_g1_566	yDN133974_c2_g1_566	177.774
38225	ye_TRINITY_DN136980_c3	ye_TRINITY_DN136980_c3_g1	ye_TRINITY_DN136980_c3_g1_964	yDN136980_c3_g1_964	177.774
3379	dou_TRINITY_DN54166_c0	dou_TRINITY_DN54166_c0_g1	dou_TRINITY_DN54166_c0_g1_1530	dDN54166_c0_g1_1530	177.774
43441	ye_TRINITY_DN147740_c1	ye_TRINITY_DN147740_c1_g1	ye_TRINITY_DN147740_c1_g1_340	yDN147740_c1_g1_340	177.774
7286	dou_TRINITY_DN60008_c3	dou_TRINITY_DN60008_c3_g1	dou_TRINITY_DN60008_c3_g1_1977	dDN60008_c3_g1_1977	177.774
7285	dou_TRINITY_DN60008_c3	dou_TRINITY_DN60008_c3_g1	dou_TRINITY_DN60008_c3_g1_1112	dDN60008_c3_g1_1112	177.774
34015	ye_TRINITY_DN127891_c0	ye_TRINITY_DN127891_c0_g1	ye_TRINITY_DN127891_c0_g1_376	yDN127891_c0_g1_376	177.774
7287	dou_TRINITY_DN60008_c3	dou_TRINITY_DN60008_c3_g1	dou_TRINITY_DN60008_c3_g1_1980	dDN60008_c3_g1_1980	177.774
20925	hua_TRINITY_DN143445_c3	hua_TRINITY_DN143445_c3_g1	hua_TRINITY_DN143445_c3_g1_1617	hDN143445_c3_g1_1617	179.428
18046	hua_TRINITY_DN137502_c0	hua_TRINITY_DN137502_c0_g4	hua_TRINITY_DN137502_c0_g4_642	hDN137502_c0_g4_642	179.428
18044	hua_TRINITY_DN137502_c0	hua_TRINITY_DN137502_c0_g4	hua_TRINITY_DN137502_c0_g4_544	hDN137502_c0_g4_544	179.428
31727	ye_TRINITY_DN111445_c0	ye_TRINITY_DN111445_c0_g2	ye_TRINITY_DN111445_c0_g2_408	yDN111445_c0_g2_408	179.428
31728	ye_TRINITY_DN111445_c0	ye_TRINITY_DN111445_c0_g2	ye_TRINITY_DN111445_c0_g2_411	yDN111445_c0_g2_411	179.428
18045	hua_TRINITY_DN137502_c0	hua_TRINITY_DN137502_c0_g4	hua_TRINITY_DN137502_c0_g4_545	hDN137502_c0_g4_545	179.428
31726	ye_TRINITY_DN111445_c0	ye_TRINITY_DN111445_c0_g2	ye_TRINITY_DN111445_c0_g2_398	yDN111445_c0_g2_398	179.428
31730	ye_TRINITY_DN111445_c0	ye_TRINITY_DN111445_c0_g2	ye_TRINITY_DN111445_c0_g2_538	yDN111445_c0_g2_538	179.428
31729	ye_TRINITY_DN111445_c0	ye_TRINITY_DN111445_c0_g2	ye_TRINITY_DN111445_c0_g2_533	yDN111445_c0_g2_533	179.428
18043	hua_TRINITY_DN137502_c0	hua_TRINITY_DN137502_c0_g4	hua_TRINITY_DN137502_c0_g4_302	hDN137502_c0_g4_302	179.428
20927	hua_TRINITY_DN143445_c3	hua_TRINITY_DN143445_c3_g1	hua_TRINITY_DN143445_c3_g1_1668	hDN143445_c3_g1_1668	179.428
20926	hua_TRINITY_DN143445_c3	hua_TRINITY_DN143445_c3_g1	hua_TRINITY_DN143445_c3_g1_1628	hDN143445_c3_g1_1628	179.428
44710	ye_TRINITY_DN150280_c1	ye_TRINITY_DN150280_c1_g2	ye_TRINITY_DN150280_c1_g2_61	yDN150280_c1_g2_61	181.081
24132	hua_TRINITY_DN149289_c0	hua_TRINITY_DN149289_c0_g2	hua_TRINITY_DN149289_c0_g2_1074	hDN149289_c0_g2_1074	181.081
4439	dou_TRINITY_DN55787_c0	dou_TRINITY_DN55787_c0_g1	dou_TRINITY_DN55787_c0_g1_2715	dDN55787_c0_g1_2715	181.081
24135	hua_TRINITY_DN149289_c0	hua_TRINITY_DN149289_c0_g2	hua_TRINITY_DN149289_c0_g2_1172	hDN149289_c0_g2_1172	181.081
44711	ye_TRINITY_DN150280_c1	ye_TRINITY_DN150280_c1_g2	ye_TRINITY_DN150280_c1_g2_1129	yDN150280_c1_g2_1129	181.081
24133	hua_TRINITY_DN149289_c0	hua_TRINITY_DN149289_c0_g2	hua_TRINITY_DN149289_c0_g2_1092	hDN149289_c0_g2_1092	181.081
1294	dou_TRINITY_DN48631_c0	dou_TRINITY_DN48631_c0_g1	dou_TRINITY_DN48631_c0_g1_82	dDN48631_c0_g1_82	181.081
32190	ye_TRINITY_DN121063_c0	ye_TRINITY_DN121063_c0_g1	ye_TRINITY_DN121063_c0_g1_537	yDN121063_c0_g1_537	181.081
24136	hua_TRINITY_DN149289_c0	hua_TRINITY_DN149289_c0_g2	hua_TRINITY_DN149289_c0_g2_1177	hDN149289_c0_g2_1177	181.081
32191	ye_TRINITY_DN121063_c0	ye_TRINITY_DN121063_c0_g1	ye_TRINITY_DN121063_c0_g1_540	yDN121063_c0_g1_540	181.081
24134	hua_TRINITY_DN149289_c0	hua_TRINITY_DN149289_c0_g2	hua_TRINITY_DN149289_c0_g2_1164	hDN149289_c0_g2_1164	181.081
34709	ye_TRINITY_DN129319_c1	ye_TRINITY_DN129319_c1_g2	ye_TRINITY_DN129319_c1_g2_182	yDN129319_c1_g2_182	181.908
42259	ye_TRINITY_DN145565_c0	ye_TRINITY_DN145565_c0_g4	ye_TRINITY_DN145565_c0_g4_87	yDN145565_c0_g4_87	181.908
42260	ye_TRINITY_DN145565_c0	ye_TRINITY_DN145565_c0_g4	ye_TRINITY_DN145565_c0_g4_99	yDN145565_c0_g4_99	181.908
25449	hua_TRINITY_DN151541_c1	hua_TRINITY_DN151541_c1_g1	hua_TRINITY_DN151541_c1_g1_190	hDN151541_c1_g1_190	181.908
25448	hua_TRINITY_DN151541_c1	hua_TRINITY_DN151541_c1_g1	hua_TRINITY_DN151541_c1_g1_160	hDN151541_c1_g1_160	181.908
33245	ye_TRINITY_DN126135_c0	ye_TRINITY_DN126135_c0_g1	ye_TRINITY_DN126135_c0_g1_422	yDN126135_c0_g1_422	181.908
44026	ye_TRINITY_DN149002_c2	ye_TRINITY_DN149002_c2_g1	ye_TRINITY_DN149002_c2_g1_24	yDN149002_c2_g1_24	181.908
44028	ye_TRINITY_DN149002_c2	ye_TRINITY_DN149002_c2_g1	ye_TRINITY_DN149002_c2_g1_412	yDN149002_c2_g1_412	181.908
44027	ye_TRINITY_DN149002_c2	ye_TRINITY_DN149002_c2_g1	ye_TRINITY_DN149002_c2_g1_399	yDN149002_c2_g1_399	181.908
16414	hua_TRINITY_DN133564_c4	hua_TRINITY_DN133564_c4_g1	hua_TRINITY_DN133564_c4_g1_1323	hDN133564_c4_g1_1323	181.908
16415	hua_TRINITY_DN133564_c4	hua_TRINITY_DN133564_c4_g1	hua_TRINITY_DN133564_c4_g1_1348	hDN133564_c4_g1_1348	181.908
39321	ye_TRINITY_DN139278_c0	ye_TRINITY_DN139278_c0_g1	ye_TRINITY_DN139278_c0_g1_1349	yDN139278_c0_g1_1349	181.908
17080	hua_TRINITY_DN135098_c2	hua_TRINITY_DN135098_c2_g1	hua_TRINITY_DN135098_c2_g1_1009	hDN135098_c2_g1_1009	181.908
17082	hua_TRINITY_DN135098_c2	hua_TRINITY_DN135098_c2_g1	hua_TRINITY_DN135098_c2_g1_1116	hDN135098_c2_g1_1116	181.908
36454	ye_TRINITY_DN132996_c4	ye_TRINITY_DN132996_c4_g1	ye_TRINITY_DN132996_c4_g1_322	yDN132996_c4_g1_322	181.908
28116	hua_TRINITY_DN155430_c0	hua_TRINITY_DN155430_c0_g1	hua_TRINITY_DN155430_c0_g1_461	hDN155430_c0_g1_461	182.734
31785	ye_TRINITY_DN114422_c0	ye_TRINITY_DN114422_c0_g2	ye_TRINITY_DN114422_c0_g2_415	yDN114422_c0_g2_415	182.734
31782	ye_TRINITY_DN114422_c0	ye_TRINITY_DN114422_c0_g2	ye_TRINITY_DN114422_c0_g2_364	yDN114422_c0_g2_364	182.734
4848	dou_TRINITY_DN56462_c0	dou_TRINITY_DN56462_c0_g1	dou_TRINITY_DN56462_c0_g1_3328	dDN56462_c0_g1_3328	183.561
4847	dou_TRINITY_DN56462_c0	dou_TRINITY_DN56462_c0_g1	dou_TRINITY_DN56462_c0_g1_3303	dDN56462_c0_g1_3303	183.561
1884	dou_TRINITY_DN51211_c0	dou_TRINITY_DN51211_c0_g1	dou_TRINITY_DN51211_c0_g1_2105	dDN51211_c0_g1_2105	183.561
4853	dou_TRINITY_DN56462_c0	dou_TRINITY_DN56462_c0_g1	dou_TRINITY_DN56462_c0_g1_4379	dDN56462_c0_g1_4379	183.561
1879	dou_TRINITY_DN51211_c0	dou_TRINITY_DN51211_c0_g1	dou_TRINITY_DN51211_c0_g1_165	dDN51211_c0_g1_165	183.561
42158	ye_TRINITY_DN145322_c1	ye_TRINITY_DN145322_c1_g1	ye_TRINITY_DN145322_c1_g1_721	yDN145322_c1_g1_721	183.561
1882	dou_TRINITY_DN51211_c0	dou_TRINITY_DN51211_c0_g1	dou_TRINITY_DN51211_c0_g1_1669	dDN51211_c0_g1_1669	183.561
339	dou_TRINITY_DN37154_c0	dou_TRINITY_DN37154_c0_g1	dou_TRINITY_DN37154_c0_g1_125	dDN37154_c0_g1_125	183.561
31678	ye_TRINITY_DN106211_c0	ye_TRINITY_DN106211_c0_g1	ye_TRINITY_DN106211_c0_g1_202	yDN106211_c0_g1_202	183.561
1881	dou_TRINITY_DN51211_c0	dou_TRINITY_DN51211_c0_g1	dou_TRINITY_DN51211_c0_g1_1632	dDN51211_c0_g1_1632	183.561
1886	dou_TRINITY_DN51211_c0	dou_TRINITY_DN51211_c0_g1	dou_TRINITY_DN51211_c0_g1_2903	dDN51211_c0_g1_2903	183.561
36503	ye_TRINITY_DN133101_c1	ye_TRINITY_DN133101_c1_g2	ye_TRINITY_DN133101_c1_g2_272	yDN133101_c1_g2_272	183.561
42159	ye_TRINITY_DN145322_c1	ye_TRINITY_DN145322_c1_g1	ye_TRINITY_DN145322_c1_g1_729	yDN145322_c1_g1_729	183.561
41357	ye_TRINITY_DN143567_c0	ye_TRINITY_DN143567_c0_g1	ye_TRINITY_DN143567_c0_g1_2253	yDN143567_c0_g1_2253	183.561
718	dou_TRINITY_DN43790_c0	dou_TRINITY_DN43790_c0_g1	dou_TRINITY_DN43790_c0_g1_439	dDN43790_c0_g1_439	183.561
4953	dou_TRINITY_DN56633_c8	dou_TRINITY_DN56633_c8_g1	dou_TRINITY_DN56633_c8_g1_338	dDN56633_c8_g1_338	183.561
36501	ye_TRINITY_DN133101_c1	ye_TRINITY_DN133101_c1_g2	ye_TRINITY_DN133101_c1_g2_199	yDN133101_c1_g2_199	183.561
36499	ye_TRINITY_DN133101_c1	ye_TRINITY_DN133101_c1_g2	ye_TRINITY_DN133101_c1_g2_130	yDN133101_c1_g2_130	183.561
36500	ye_TRINITY_DN133101_c1	ye_TRINITY_DN133101_c1_g2	ye_TRINITY_DN133101_c1_g2_137	yDN133101_c1_g2_137	183.561
36502	ye_TRINITY_DN133101_c1	ye_TRINITY_DN133101_c1_g2	ye_TRINITY_DN133101_c1_g2_225	yDN133101_c1_g2_225	183.561
42160	ye_TRINITY_DN145322_c1	ye_TRINITY_DN145322_c1_g1	ye_TRINITY_DN145322_c1_g1_810	yDN145322_c1_g1_810	183.561
36504	ye_TRINITY_DN133101_c1	ye_TRINITY_DN133101_c1_g2	ye_TRINITY_DN133101_c1_g2_283	yDN133101_c1_g2_283	183.561
1880	dou_TRINITY_DN51211_c0	dou_TRINITY_DN51211_c0_g1	dou_TRINITY_DN51211_c0_g1_326	dDN51211_c0_g1_326	183.561
1883	dou_TRINITY_DN51211_c0	dou_TRINITY_DN51211_c0_g1	dou_TRINITY_DN51211_c0_g1_1956	dDN51211_c0_g1_1956	183.561
22290	hua_TRINITY_DN145780_c0	hua_TRINITY_DN145780_c0_g2	hua_TRINITY_DN145780_c0_g2_230	hDN145780_c0_g2_230	183.561
31953	ye_TRINITY_DN118222_c0	ye_TRINITY_DN118222_c0_g3	ye_TRINITY_DN118222_c0_g3_861	yDN118222_c0_g3_861	183.561
6766	dou_TRINITY_DN59197_c1	dou_TRINITY_DN59197_c1_g1	dou_TRINITY_DN59197_c1_g1_2252	dDN59197_c1_g1_2252	183.561
15111	hua_TRINITY_DN130499_c0	hua_TRINITY_DN130499_c0_g1	hua_TRINITY_DN130499_c0_g1_756	hDN130499_c0_g1_756	183.561
15110	hua_TRINITY_DN130499_c0	hua_TRINITY_DN130499_c0_g1	hua_TRINITY_DN130499_c0_g1_754	hDN130499_c0_g1_754	183.561
22292	hua_TRINITY_DN145780_c0	hua_TRINITY_DN145780_c0_g2	hua_TRINITY_DN145780_c0_g2_280	hDN145780_c0_g2_280	183.561
22293	hua_TRINITY_DN145780_c0	hua_TRINITY_DN145780_c0_g2	hua_TRINITY_DN145780_c0_g2_285	hDN145780_c0_g2_285	183.561
22291	hua_TRINITY_DN145780_c0	hua_TRINITY_DN145780_c0_g2	hua_TRINITY_DN145780_c0_g2_264	hDN145780_c0_g2_264	183.561
22287	hua_TRINITY_DN145780_c0	hua_TRINITY_DN145780_c0_g2	hua_TRINITY_DN145780_c0_g2_185	hDN145780_c0_g2_185	183.561
3792	dou_TRINITY_DN54761_c0	dou_TRINITY_DN54761_c0_g2	dou_TRINITY_DN54761_c0_g2_2540	dDN54761_c0_g2_2540	184.387
8399	hua_TRINITY_DN115338_c0	hua_TRINITY_DN115338_c0_g1	hua_TRINITY_DN115338_c0_g1_675	hDN115338_c0_g1_675	184.387
6764	dou_TRINITY_DN59197_c1	dou_TRINITY_DN59197_c1_g1	dou_TRINITY_DN59197_c1_g1_1753	dDN59197_c1_g1_1753	184.387
3791	dou_TRINITY_DN54761_c0	dou_TRINITY_DN54761_c0_g2	dou_TRINITY_DN54761_c0_g2_2495	dDN54761_c0_g2_2495	184.387
22288	hua_TRINITY_DN145780_c0	hua_TRINITY_DN145780_c0_g2	hua_TRINITY_DN145780_c0_g2_221	hDN145780_c0_g2_221	184.387
8396	hua_TRINITY_DN115338_c0	hua_TRINITY_DN115338_c0_g1	hua_TRINITY_DN115338_c0_g1_152	hDN115338_c0_g1_152	184.387
23875	hua_TRINITY_DN148777_c0	hua_TRINITY_DN148777_c0_g2	hua_TRINITY_DN148777_c0_g2_334	hDN148777_c0_g2_334	184.387
28631	hua_TRINITY_DN156113_c3	hua_TRINITY_DN156113_c3_g2	hua_TRINITY_DN156113_c3_g2_1121	hDN156113_c3_g2_1121	184.387
3790	dou_TRINITY_DN54761_c0	dou_TRINITY_DN54761_c0_g2	dou_TRINITY_DN54761_c0_g2_2483	dDN54761_c0_g2_2483	184.387
22159	hua_TRINITY_DN145594_c0	hua_TRINITY_DN145594_c0_g3	hua_TRINITY_DN145594_c0_g3_487	hDN145594_c0_g3_487	185.214
23874	hua_TRINITY_DN148777_c0	hua_TRINITY_DN148777_c0_g2	hua_TRINITY_DN148777_c0_g2_304	hDN148777_c0_g2_304	185.214
28630	hua_TRINITY_DN156113_c3	hua_TRINITY_DN156113_c3_g2	hua_TRINITY_DN156113_c3_g2_1107	hDN156113_c3_g2_1107	185.214
8395	hua_TRINITY_DN115338_c0	hua_TRINITY_DN115338_c0_g1	hua_TRINITY_DN115338_c0_g1_105	hDN115338_c0_g1_105	185.214
15107	hua_TRINITY_DN130499_c0	hua_TRINITY_DN130499_c0_g1	hua_TRINITY_DN130499_c0_g1_666	hDN130499_c0_g1_666	186.04
15108	hua_TRINITY_DN130499_c0	hua_TRINITY_DN130499_c0_g1	hua_TRINITY_DN130499_c0_g1_667	hDN130499_c0_g1_667	186.04
41885	ye_TRINITY_DN144690_c0	ye_TRINITY_DN144690_c0_g1	ye_TRINITY_DN144690_c0_g1_365	yDN144690_c0_g1_365	186.04
23876	hua_TRINITY_DN148777_c0	hua_TRINITY_DN148777_c0_g2	hua_TRINITY_DN148777_c0_g2_366	hDN148777_c0_g2_366	186.04
15109	hua_TRINITY_DN130499_c0	hua_TRINITY_DN130499_c0_g1	hua_TRINITY_DN130499_c0_g1_693	hDN130499_c0_g1_693	186.04
15106	hua_TRINITY_DN130499_c0	hua_TRINITY_DN130499_c0_g1	hua_TRINITY_DN130499_c0_g1_653	hDN130499_c0_g1_653	186.04
1894	dou_TRINITY_DN51214_c5	dou_TRINITY_DN51214_c5_g1	dou_TRINITY_DN51214_c5_g1_661	dDN51214_c5_g1_661	186.04
5541	dou_TRINITY_DN57410_c0	dou_TRINITY_DN57410_c0_g1	dou_TRINITY_DN57410_c0_g1_891	dDN57410_c0_g1_891	186.04
49650	ye_TRINITY_DN156758_c7	ye_TRINITY_DN156758_c7_g1	ye_TRINITY_DN156758_c7_g1_736	yDN156758_c7_g1_736	186.04
33840	ye_TRINITY_DN127571_c0	ye_TRINITY_DN127571_c0_g1	ye_TRINITY_DN127571_c0_g1_275	yDN127571_c0_g1_275	186.04
31954	ye_TRINITY_DN118222_c0	ye_TRINITY_DN118222_c0_g3	ye_TRINITY_DN118222_c0_g3_1186	yDN118222_c0_g3_1186	186.04
41881	ye_TRINITY_DN144690_c0	ye_TRINITY_DN144690_c0_g1	ye_TRINITY_DN144690_c0_g1_129	yDN144690_c0_g1_129	186.04
1895	dou_TRINITY_DN51214_c5	dou_TRINITY_DN51214_c5_g1	dou_TRINITY_DN51214_c5_g1_707	dDN51214_c5_g1_707	186.04
5540	dou_TRINITY_DN57410_c0	dou_TRINITY_DN57410_c0_g1	dou_TRINITY_DN57410_c0_g1_874	dDN57410_c0_g1_874	186.04
31956	ye_TRINITY_DN118222_c0	ye_TRINITY_DN118222_c0_g3	ye_TRINITY_DN118222_c0_g3_1231	yDN118222_c0_g3_1231	186.04
31955	ye_TRINITY_DN118222_c0	ye_TRINITY_DN118222_c0_g3	ye_TRINITY_DN118222_c0_g3_1187	yDN118222_c0_g3_1187	186.04
18185	hua_TRINITY_DN137757_c0	hua_TRINITY_DN137757_c0_g1	hua_TRINITY_DN137757_c0_g1_225	hDN137757_c0_g1_225	186.04
49659	ye_TRINITY_DN156758_c7	ye_TRINITY_DN156758_c7_g1	ye_TRINITY_DN156758_c7_g1_822	yDN156758_c7_g1_822	186.04
49643	ye_TRINITY_DN156758_c7	ye_TRINITY_DN156758_c7_g1	ye_TRINITY_DN156758_c7_g1_405	yDN156758_c7_g1_405	186.04
49651	ye_TRINITY_DN156758_c7	ye_TRINITY_DN156758_c7_g1	ye_TRINITY_DN156758_c7_g1_747	yDN156758_c7_g1_747	186.04
37273	ye_TRINITY_DN134704_c1	ye_TRINITY_DN134704_c1_g5	ye_TRINITY_DN134704_c1_g5_951	yDN134704_c1_g5_951	186.04
18186	hua_TRINITY_DN137757_c0	hua_TRINITY_DN137757_c0_g1	hua_TRINITY_DN137757_c0_g1_247	hDN137757_c0_g1_247	186.04
33841	ye_TRINITY_DN127571_c0	ye_TRINITY_DN127571_c0_g1	ye_TRINITY_DN127571_c0_g1_305	yDN127571_c0_g1_305	186.04
5542	dou_TRINITY_DN57410_c0	dou_TRINITY_DN57410_c0_g1	dou_TRINITY_DN57410_c0_g1_892	dDN57410_c0_g1_892	186.04
33842	ye_TRINITY_DN127571_c0	ye_TRINITY_DN127571_c0_g1	ye_TRINITY_DN127571_c0_g1_308	yDN127571_c0_g1_308	186.04
3321	dou_TRINITY_DN54084_c0	dou_TRINITY_DN54084_c0_g1	dou_TRINITY_DN54084_c0_g1_2576	dDN54084_c0_g1_2576	186.04
38665	ye_TRINITY_DN137817_c1	ye_TRINITY_DN137817_c1_g1	ye_TRINITY_DN137817_c1_g1_414	yDN137817_c1_g1_414	186.04
3322	dou_TRINITY_DN54084_c0	dou_TRINITY_DN54084_c0_g1	dou_TRINITY_DN54084_c0_g1_2577	dDN54084_c0_g1_2577	186.04
5543	dou_TRINITY_DN57410_c0	dou_TRINITY_DN57410_c0_g1	dou_TRINITY_DN57410_c0_g1_1396	dDN57410_c0_g1_1396	186.04
42333	ye_TRINITY_DN145841_c1	ye_TRINITY_DN145841_c1_g1	ye_TRINITY_DN145841_c1_g1_1700	yDN145841_c1_g1_1700	186.867
42335	ye_TRINITY_DN145841_c1	ye_TRINITY_DN145841_c1_g1	ye_TRINITY_DN145841_c1_g1_3020	yDN145841_c1_g1_3020	186.867
42331	ye_TRINITY_DN145841_c1	ye_TRINITY_DN145841_c1_g1	ye_TRINITY_DN145841_c1_g1_877	yDN145841_c1_g1_877	186.867
42334	ye_TRINITY_DN145841_c1	ye_TRINITY_DN145841_c1_g1	ye_TRINITY_DN145841_c1_g1_3019	yDN145841_c1_g1_3019	186.867
10321	hua_TRINITY_DN120362_c2	hua_TRINITY_DN120362_c2_g4	hua_TRINITY_DN120362_c2_g4_1180	hDN120362_c2_g4_1180	186.867
10322	hua_TRINITY_DN120362_c2	hua_TRINITY_DN120362_c2_g4	hua_TRINITY_DN120362_c2_g4_1202	hDN120362_c2_g4_1202	186.867
14629	hua_TRINITY_DN129536_c0	hua_TRINITY_DN129536_c0_g1	hua_TRINITY_DN129536_c0_g1_140	hDN129536_c0_g1_140	186.867
34557	ye_TRINITY_DN129050_c0	ye_TRINITY_DN129050_c0_g1	ye_TRINITY_DN129050_c0_g1_804	yDN129050_c0_g1_804	186.867
10325	hua_TRINITY_DN120362_c2	hua_TRINITY_DN120362_c2_g4	hua_TRINITY_DN120362_c2_g4_1234	hDN120362_c2_g4_1234	186.867
10327	hua_TRINITY_DN120362_c2	hua_TRINITY_DN120362_c2_g4	hua_TRINITY_DN120362_c2_g4_1250	hDN120362_c2_g4_1250	186.867
43508	ye_TRINITY_DN147900_c1	ye_TRINITY_DN147900_c1_g2	ye_TRINITY_DN147900_c1_g2_286	yDN147900_c1_g2_286	186.867
10326	hua_TRINITY_DN120362_c2	hua_TRINITY_DN120362_c2_g4	hua_TRINITY_DN120362_c2_g4_1238	hDN120362_c2_g4_1238	186.867
10324	hua_TRINITY_DN120362_c2	hua_TRINITY_DN120362_c2_g4	hua_TRINITY_DN120362_c2_g4_1229	hDN120362_c2_g4_1229	186.867
10323	hua_TRINITY_DN120362_c2	hua_TRINITY_DN120362_c2_g4	hua_TRINITY_DN120362_c2_g4_1210	hDN120362_c2_g4_1210	186.867
10328	hua_TRINITY_DN120362_c2	hua_TRINITY_DN120362_c2_g4	hua_TRINITY_DN120362_c2_g4_1273	hDN120362_c2_g4_1273	186.867
33378	ye_TRINITY_DN126519_c0	ye_TRINITY_DN126519_c0_g1	ye_TRINITY_DN126519_c0_g1_276	yDN126519_c0_g1_276	186.867
24662	hua_TRINITY_DN150359_c0	hua_TRINITY_DN150359_c0_g1	hua_TRINITY_DN150359_c0_g1_554	hDN150359_c0_g1_554	186.867
33379	ye_TRINITY_DN126519_c0	ye_TRINITY_DN126519_c0_g1	ye_TRINITY_DN126519_c0_g1_286	yDN126519_c0_g1_286	186.867
33380	ye_TRINITY_DN126519_c0	ye_TRINITY_DN126519_c0_g1	ye_TRINITY_DN126519_c0_g1_728	yDN126519_c0_g1_728	186.867
33381	ye_TRINITY_DN126519_c0	ye_TRINITY_DN126519_c0_g1	ye_TRINITY_DN126519_c0_g1_771	yDN126519_c0_g1_771	186.867
33383	ye_TRINITY_DN126519_c0	ye_TRINITY_DN126519_c0_g1	ye_TRINITY_DN126519_c0_g1_815	yDN126519_c0_g1_815	186.867
24663	hua_TRINITY_DN150359_c0	hua_TRINITY_DN150359_c0_g1	hua_TRINITY_DN150359_c0_g1_573	hDN150359_c0_g1_573	186.867
33382	ye_TRINITY_DN126519_c0	ye_TRINITY_DN126519_c0_g1	ye_TRINITY_DN126519_c0_g1_789	yDN126519_c0_g1_789	186.867
33377	ye_TRINITY_DN126519_c0	ye_TRINITY_DN126519_c0_g1	ye_TRINITY_DN126519_c0_g1_216	yDN126519_c0_g1_216	186.867
33374	ye_TRINITY_DN126519_c0	ye_TRINITY_DN126519_c0_g1	ye_TRINITY_DN126519_c0_g1_167	yDN126519_c0_g1_167	186.867
19239	hua_TRINITY_DN139961_c0	hua_TRINITY_DN139961_c0_g1	hua_TRINITY_DN139961_c0_g1_162	hDN139961_c0_g1_162	186.867
19241	hua_TRINITY_DN139961_c0	hua_TRINITY_DN139961_c0_g1	hua_TRINITY_DN139961_c0_g1_224	hDN139961_c0_g1_224	186.867
24664	hua_TRINITY_DN150359_c0	hua_TRINITY_DN150359_c0_g1	hua_TRINITY_DN150359_c0_g1_785	hDN150359_c0_g1_785	186.867
[truncated: 10,036 more rows]

## Sheet: Supplementary Table 6
The QTLs for seed-related traits that were detected by IciMapping
Trait	QTL	environment	LG	Left maker		Right maker		VG/VP (%)	Peak LOD	Add	QTL	overlapping QTL	stable QTL
											number
				name	pos	name	pos
HSW	qHSW4.1	F2	4	yDN154757_c0_g1_1430	138.5	yDN154757_c0_g1_2393	139.5	7.26	4.64	-29.6	3	1	1
	qHSW5.1	F2	5	yDN135233_c2_g1_2027	18.5	yDN120969_c0_g1_320	20.5	35.84	17.81	345.26
	qHSW5.1	F3-JH	5	yDN135233_c2_g1_2027	18.5	yDN120969_c0_g1_320	20.5	38.88	15.79	214.08
	qHSW5.2	F3-XY	5	yDN151173_c1_g2_816	16.5	yDN135233_c2_g1_2027	19.5	25.71	10.42	228.94
SA	qSA5.1	F2	5	yDN151173_c1_g2_816	18.5	yDN135233_c2_g1_2027	19.5	51.51	18.41	81.63	5	1	1
	qSA5.2	F3-JH	5	yDN135233_c2_g1_2027	18.5	yDN120969_c0_g1_320	20.5	39.64	24.81	49.39
	qSA5.3	F3-JH	5	hDN150254_c0_g5_96	26.5	dDN52935_c3_g4_215	28.5	15.19	11.34	5.35
	qSA5.4	F3-JH	5	yDN147991_c0_g2_296	31.5	dDN53436_c4_g1_1371	32.5	7	6.07	3.7
	qSA5.5	F3-JH	5	yDN136452_c1_g2_155	104.5	yDN122357_c0_g1_742	105.5	4.9	4.69	-3.61
	qSA5.1	F3-XY	5	yDN151173_c1_g2_816	17.5	yDN135233_c2_g1_2027	19.5	40.33	15.13	54.41
SP	qSP5.1	F2	5	yDN151173_c1_g2_816	18.5	yDN135233_c2_g1_2027	20.5	46.06	15.55	8.96	1	2	1
		F3-JH	5	yDN151173_c1_g2_816	18.5	yDN135233_c2_g1_2027	20.5	55.47	23.55	5.64
		F3-XY	5	yDN151173_c1_g2_816	16.5	yDN135233_c2_g1_2027	19.5	40.13	14.82	5.83
SL	qSL5.1	F2	5	yDN151173_c1_g2_816	18.5	yDN135233_c2_g1_2027	20.5	42.65	14.06	2.72	4	2	1
	qSL1.1	F3-JH	1	hDN154433_c3_g1_237	32.5	hDN117469_c0_g1_1022	33.5	5.57	5.23	0.6
	qSL3.1	F3-JH	3	hDN147927_c1_g1_2100	115.5	hDN155490_c2_g1_737	117.5	5.5	4.73	0.63
	qSL5.1	F3-JH	5	yDN151173_c1_g2_816	18.5	yDN135233_c2_g1_2027	19.5	48.32	28.3	1.76
	qSL6.1	F3-JH	6	hDN120012_c3_g12_453	6.5	yDN126979_c0_g4_856	8.5	8.09	6.49	-0.16
	qSL5.1	F3-XY	5	yDN151173_c1_g2_816	18.5	yDN135233_c2_g1_2027	19.5	35.96	13.79	1.9
SW	qSW5.1	F2	5	yDN151173_c1_g2_816	18.5	yDN135233_c2_g1_2027	20.5	39.37	14.92	1.86	5	2	1
	qSW 6.1	F2	6	yDN128644_c0_g1_417	71.5	hDN154119_c0_g2_776	75.5	10.69	5.07	0.87
	qSW2.1	F3-JH	2	yDN147749_c2_g1_2420	5.5	hDN146768_c0_g1_281	6.5	7.2	4.75	-0.09
	qSW3.1	F3-JH	3	hDN147927_c1_g1_2100	114.5	hDN155490_c2_g1_737	116.5	7.94	5.26	0.48
	qSW5.1	F3-JH	5	yDN151173_c1_g2_816	18.5	yDN135233_c2_g1_2027	20.5	42.93	22.55	1.17
	qSW6.2	F3-JH	6	hDN120012_c3_g12_453	5.5	yDN126979_c0_g4_856	7.5	6.64	4.48	-0.01
	qSW5.1	F3-XY	5	yDN151173_c1_g2_816	17.5	yDN135233_c2_g1_2027	19.5	36.78	12.9	1.36
SLWR	qSLWR 6.1	F2	6	yDN145987_c0_g1_369	67.5	yDN138086_c0_g1_82	71.5	25.02	7.34	-0.05	5	1	1
	qSLWR 3.1	F3-JH	3	yDN154982_c0_g1_462	95.5	yDN150491_c1_g1_2729	96.5	18.23	6.37	0
	qSLWR 2.1	F3-XY	2	yDN153744_c1_g1_254	58.5	hDN124491_c0_g1_867	60.5	9.59	5.33	-0.03
	qSLWR 3.2	F3-XY	3	hDN149791_c1_g1_342	129.5	yDN133005_c0_g1_512	130.5	16.78	9.38	-0.04
	qSLWR 3.3	F3-XY	3	yDN155504_c1_g2_308	147.5	yDN155504_c1_g2_253	149.5	10.4	6.21	0.03
	qSLWR 6.1	F3-XY	6	yDN145987_c0_g1_369	67.5	yDN138086_c0_g1_82	70.5	17.24	11.11	-0.04
ST	qST5.1	F2	5	yDN131562_c0_g2_1383	23.5	dDN54339_c2_g2_203	24.5	24.78	7.29	0.65	8	1	1
	qST4.2	F3-JH	4	hDN118915_c1_g1_496	115.5	yDN140688_c4_g2_693	117.5	9.29	4.69	-0.35
	qST5.1	F3-JH	5	yDN131562_c0_g2_1383	23.5	dDN54339_c2_g2_203	24.5	19.19	9.38	0.45
	qST5.2	F3-JH	5	hDN154491_c1_g8_222	98.5	hDN152331_c2_g3_311	99.5	10.07	4.78	0.12
	qST6.1	F3-JH	6	yDN150826_c1_g1_584	82.5	yDN137243_c0_g1_623	83.5	8.15	4.48	-0.33
	qST4.2	F3-XY	4	hDN131761_c0_g1_1016	45.5	hDN122802_c0_g1_447	46.5	16.9	12.25	0.13
	qST4.3	F3-XY	4	hDN121836_c1_g1_551	48.5	yDN161421_c0_g1_244	49.5	6.91	5.67	0.08
	qST5.3	F3-XY	5	hDN148575_c1_g1_723	7.5	yDN151173_c1_g2_935	9.5	10.66	8.58	0.48
	qST6.2	F3-XY	6	dDN59681_c0_g1_659	34.5	dDN48148_c0_g1_111	35.5	6.65	5.09	0.06
SC-R	qSC-R1.1	F2	1	hDN132853_c1_g2_224	71.5	dDN45140_c0_g1_2482	72.5	12.9	11.02	11.94	3	2	1
	qSC-R1.2	F2	1	hDN125239_c1_g4_1476	75.5	yDN127251_c0_g1_756	76.5	68.6	35.13	24.01
	qSC-R1.2	F3-JH	1	hDN125239_c1_g4_1476	75.5	yDN127251_c0_g1_756	76.5	73.99	34.76	35.41
	qSC-R1.3	F3-XY	1	hDN135643_c3_g1_514	63.5	yDN151467_c2_g1_440	65.5	7.4	5.26	11.59
	qSC-R1.2	F3-XY	1	hDN125239_c1_g4_1476	75.5	yDN127251_c0_g1_756	76.5	65.35	29.45	34.15
SC-G	qSC-G1.3	F2	1	hDN132853_c1_g2_224	71.5	dDN45140_c0_g1_2482	72.5	8.07	9.3	8.03	5	2	1
	qSC-G1.1	F2	1	hDN125239_c1_g4_1476	75.5	yDN127251_c0_g1_756	76.5	51.48	35.25	17.31
	qSC-G1.4	F2	1	yDN150583_c0_g2_415	285.5	dDN56067_c1_g5_1110	286.5	5.11	6.23	7.25
	qSC-G1.2	F2	1	yDN157063_c3_g3_806	295.5	yDN157063_c3_g3_836	296	12.36	12.19	-11.89
	qSC-G4.1	F2	4	yDN149312_c2_g2_1384	125.5	hDN121619_c2_g2_761	128.5	5	5.67	6.54
	qSC-G1.1	F3-JH	1	hDN125239_c1_g4_1476	75.5	yDN127251_c0_g1_756	76.5	66.97	28.88	25.12
	qSC-G1.1	F3-XY	1	hDN125239_c1_g4_1476	75.5	yDN127251_c0_g1_756	76.5	68.34	33.01	36.54
SC-B	qSC-B1.1	F2	1	yDN147029_c0_g1_601	56.5	yDN142452_c3_g4_331	57.5	10.63	8.93	-6.27	4	2	1
	qSC-B1.2	F2	1	hDN135643_c3_g1_514	63.5	yDN151467_c2_g1_440	64.5	24.62	15.73	9.48
	qSC-B1.3	F2	1	hDN125239_c1_g4_1476	75.5	yDN127251_c0_g1_756	76.5	22.55	16.11	7.15
	qSC-B1.4	F2	1	yDN155165_c3_g1_816	198.5	hDN117120_c0_g1_388	200.5	5.5	4.53	-0.79
	qSC-B1.3	F3-JH	1	hDN125239_c1_g4_1476	75.5	yDN127251_c0_g1_756	76.5	37.04	12.09	9.23
	qSC-B1.3	F3-XY	1	hDN125239_c1_g4_1476	75.5	yDN127251_c0_g1_756	76.5	54.25	20.22	16.48
FC	qFC1.1	F2	1	yDN145946_c2_g3_400	107.5	yDN125063_c0_g1_87	108.5	21.37	9.44	2.05	7	1	1
	qFC3.3	F2	3	yDN137697_c0_g1_472	42.5	yDN142606_c1_g1_745	43.5	9.25	4.65	-1.35
	qFC1.2	F3-JH	1	dDN53089_c3_g1_46	109.5	yDN129665_c0_g3_238	110.5	10.16	4.97	1.01
	qFC3.3	F3-JH	3	yDN137697_c0_g1_472	42.5	yDN142606_c1_g1_745	43.5	9.47	4.63	-1.01
	qFC4.1	F3-JH	4	hDN122239_c0_g2_1049	98.5	hDN154311_c1_g1_631	99.5	14.85	6.26	1.38
	qFC3.1	F3-XY	3	yDN148417_c0_g1_302	48.5	hDN142257_c0_g1_1594	49.5	13.65	5.32	-0.96
	qFC3.2	F3-XY	3	yDN119514_c0_g1_312	166.5	hDN145176_c0_g1_497	167.5	10.82	4.65	0.69
	qFC6.1	F3-XY	6	yDN145987_c0_g1_369	67.5	yDN138086_c0_g1_82	71.5	15.43	5.97	1.06
TC	qTC1.1	F2	1	hDN124375_c0_g1_451	255.5	dDN47789_c0_g1_281	256.5	22.7	6.46	-0.06	2
	qTC1.2	F3-JH	1	hDN122621_c4_g3_51	249.5	yDN154539_c0_g2_558	251.5	17.61	5.17	-0.03
StC	qStC1.3	F2	1	dDN45762_c0_g1_576	49.5	hDN122676_c0_g1_258	52.5	7.09	4.51	0.83	7
	qStC1.1	F2	1	dDN40232_c0_g1_396	162.5	yDN134012_c0_g1_800	163.5	13.77	8.19	-1.31
	qStC3.1	F2	3	hDN119942_c3_g1_564	128.5	hDN149791_c1_g1_342	129.5	8.03	5.13	-0.91
	qStC4.1	F2	4	dDN48127_c0_g2_56	87.5	dDN54752_c1_g7_157	89.5	8.21	5.18	1.05
	qStC5.1	F2	5	hDN148575_c1_g1_723	7.5	yDN151173_c1_g2_935	9.5	11.38	6.64	-1.19
	qStC6.1	F2	6	hDN139727_c2_g2_384	52.5	hDN117503_c0_g1_1228	54.5	8.12	5.04	-1
	qStC1.2	F3-XY	1	hDN148143_c3_g2_213	34.5	yDN141447_c5_g1_240	35.5	18.44	5.53	1.04
PC	qPC1.1	F2	1	dDN40232_c0_g1_396	162.5	yDN134012_c0_g1_800	163.5	13.65	4.99	0.88	2
	qPC5.1	F2	5	dDN41265_c0_g1_1106	0	dDN41265_c0_g1_1104	0.5	17.32	6.12	1.07
LC	qLC1.1	F2	1	hDN155223_c0_g1_2012	86.5	hDN146106_c2_g1_2134	88.5	20.78	5.91	-0.14	4
	qLC3.2	F3-XY	3	yDN155504_c1_g2_465	147.5	yDN155504_c1_g2_308	148.5	8.75	5.98	0.08
	qLC3.1	F3-XY	3	yDN119514_c0_g1_312	166.5	hDN145176_c0_g1_497	167.5	21.35	12.72	-0.13
	qLC6.1	F3-XY	6	dDN56238_c1_g2_403	11.5	yDN113292_c0_g1_527	14.5	6.74	4.7	-0.08

## Sheet: Supplementary Table 7
The QTLs for seed-related traits that were detected by QTL-Cart
Trait	environment	LG	Left maker		Right maker		VG/VP (%)	Peak LOD	Detected method
			name	pos	name	pos
HSW	F2	5	yDN151173_c1_g2_935	8.3	dDN45252_c1_g1_47	28.1	33.8327	11.8377	QTLCart
	F3-JH	5	yDN151173_c1_g2_935	8.3	yDN142676_c0_g2_1426	29.8	33.1093	12.3975	QTLCart
	F3-XY	5	hDN148575_c1_g1_723	6.6	dDN54339_c2_g2_203	24	24.9989	8.24078	QTLCart
SA	F2	5	yDN151173_c1_g2_935	8.3	yDN142676_c0_g2_1426	29.8	48.9209	18.8375	QTLCart
	F3-JH	5	yDN151173_c1_g2_935	8.3	yDN142676_c0_g2_1426	29.8	49.7099	18.7602	QTLCart
	F3-XY	1	dDN55116_c2_g1_679	18.2	hDN133684_c1_g1_284	28.1	14.7615	7.52898	QTLCart
	F3-XY	5	hDN148575_c1_g1_723	6.6	dDN45252_c1_g1_47	28.1	40.5585	16.4226	QTLCart
SP	F2	5	yDN151173_c1_g2_935	8.3	yDN142676_c0_g2_1426	29.8	41.7926	15.6994	QTLCart
	F3-JH	5	yDN151173_c1_g2_935	8.3	yDN142676_c0_g2_1426	29.8	52.1608	20.4668	QTLCart
	F3-XY	1	yDN148755_c2_g1_277	22.3	hDN140714_c2_g1_2320	25.6	10.5913	4.80982	QTLCart
	F3-XY	5	hDN148575_c1_g1_723	6.6	dDN45252_c1_g1_47	28.1	37.6302	13.5974	QTLCart
SL	F2	5	yDN151173_c1_g2_935	8.3	yDN155105_c1_g1_328	25.7	46.4378	17.2529	QTLCart
	F3-JH	4	yDN154757_c0_g1_1430	138.9	yDN154757_c0_g1_1430	138.9	8.29771	5.01363	QTLCart
	F3-JH	5	yDN151173_c1_g2_935	8.3	yDN142676_c0_g2_1426	29.8	47.3029	17.9273	QTLCart
	F3-XY	5	hDN148575_c1_g1_723	6.6	dDN45252_c1_g1_47	28.1	39.1303	14.8621	QTLCart
SW	F2	5	hDN148575_c1_g1_723	6.6	dDN45252_c1_g1_47	28.1	41.5521	17.1533	QTLCart
	F3-JH	3	hDN112736_c0_g1_179	109.1	hDN112736_c0_g1_179	109.1	9.17711	4.68479	QTLCart
	F3-JH	5	yDN151173_c1_g2_935	8.3	yDN142676_c0_g2_1426	29.8	49.4131	19.018	QTLCart
	F3-XY	5	hDN148575_c1_g1_723	6.6	dDN45252_c1_g1_47	28.1	30.9415	12.8294	QTLCart
SLWR	F2	2	hDN151296_c0_g2_1277	152.1	yDN143270_c2_g1_537	156.3	10.8901	4.99025	QTLCart
	F2	5	hDN154491_c1_g8_222	98.4	hDN154491_c1_g8_222	98.4	9.5093	4.2113	QTLCart
	F2	6	hDN158232_c8_g1_448	62.1	yDN138086_c0_g1_82	70.3	14.5944	6.22887	QTLCart
	F3-JH	1	hDN155430_c0_g1_461	182.7	dDN56462_c0_g1_3328	183.6	16.4817	5.4441	QTLCart
	F3-JH	3	dDN59658_c0_g6_331	67	dDN59658_c0_g6_331	67	11.0004	4.08092	QTLCart
	F3-JH	6	yDN141183_c2_g2_1112	56.3	yDN128644_c0_g1_417	72	16.3666	5.31727	QTLCart
	F3-XY	2	hDN124491_c0_g1_867	59.6	hDN124491_c0_g1_867	59.6	13.4896	5.45681	QTLCart
	F3-XY	3	yDN136401_c1_g1_998	126.5	hDN149791_c1_g1_342	129.8	12.0211	5.01245	QTLCart
	F3-XY	6	yDN150033_c2_g3_208	61.2	hDN134687_c3_g1_233	77.8	23.7828	10.4818	QTLCart
ST	F2	5	hDN139473_c0_g1_453	15.7	dDN45252_c1_g1_47	28.1	19.8133	7.11586	QTLCart
	F3-JH	5	yDN135233_c2_g1_2027	19.9	yDN142676_c0_g2_1426	29.8	15.4638	5.97738	QTLCart
	F3-JH	5	hDN152331_c2_g3_311	100.1	yDN132260_c0_g1_1094	112.5	12.9552	5.98224	QTLCart
	F3-JH	6	yDN135606_c0_g1_1697	81.1	yDN137243_c0_g1_635	84.4	12.7957	5.48822	QTLCart
	F3-XY	4	hDN122802_c0_g1_447	46.3	hDN122802_c0_g1_447	46.3	12.4253	5.00377	QTLCart
	F3-XY	4	hDN143815_c2_g1_612	96.715	hDN143815_c2_g1_2171	97.542	12.2987	4.71966	QTLCart
	F3-XY	4	yDN150294_c2_g2_779	106.634	hDN143086_c0_g1_716	112.4	12.3135	4.78363	QTLCart
	F3-XY	5	hDN148575_c1_g1_723	6.6	yDN151173_c1_g2_816	18.2	16.8778	5.59974	QTLCart
	F3-XY	6	hDN149209_c3_g2_630	32.3	dDN76163_c0_g1_33	37.2	13.0422	5.17052	QTLCart
SC-R	F2	1	hDN149048_c0_g1_94	65.3	hDN155223_c0_g1_2012	86	80.2898	49.7911	QTLCart
	F3-JH	1	hDN149048_c0_g1_94	65.3	hDN155223_c0_g1_2012	86	74.7898	37.6577	QTLCart
	F3-XY	1	hDN149048_c0_g1_94	65.3	hDN155223_c0_g1_2012	86	59.1	23.4263	QTLCart
SC-G	F2	1	hDN132853_c1_g2_224	71.9	hDN155223_c0_g1_2012	86	77.5524	43.9446	QTLCart
	F3-JH	1	hDN149048_c0_g1_94	65.3	hDN155223_c0_g1_2012	86	67.0271	29.9142	QTLCart
	F3-XY	1	hDN149048_c0_g1_94	65.3	hDN155223_c0_g1_2012	86	68.3045	34.3485	QTLCart
SC-B	F2	1	hDN149048_c0_g1_94	65.3	hDN155223_c0_g1_2012	86	42.5339	13.6223	QTLCart
	F3-JH	1	yDN146231_c2_g1_494	67.8	hDN155223_c0_g1_2012	86	34.1022	12.6429	QTLCart
	F3-XY	1	hDN149048_c0_g1_94	65.3	hDN155223_c0_g1_2012	86	41.9029	18.8472	QTLCart
FC	F2	1	yDN145946_c2_g3_400	105.9	yDN143084_c2_g1_248	115	18.9531	6.68283	QTLCart
	F2	5	yDN120969_c0_g1_320	22.3	yDN120969_c0_g1_320	22.3	11.4326	4.36745	QTLCart
	F3-JH	1	hDN155223_c0_g1_2012	86	yDN138197_c1_g3_596	96.8	21.8286	5.55549	QTLCart
	F3-JH	4	hDN154311_c1_g1_631	99.2	hDN154311_c1_g1_631	99.2	14.0338	5.18642	QTLCart
	F3-XY	1	hDN144775_c8_g1_782	95.1	yDN145946_c2_g3_400	105.9	17.1307	7.3716	QTLCart
	F3-XY	3	yDN119514_c0_g1_312	167	hDN151897_c0_g1_303	171.1	16.6749	6.66178	QTLCart
TC	F2	1	hDN131941_c4_g4_231	244.7	hDN119187_c3_g2_1030	260.4	22.699	7.47418	QTLCart
	F3-JH	1	hDN122621_c4_g3_51	248.9	hDN124375_c0_g1_451	255.5	21.7857	6.7275	QTLCart
	F3-XY	6	dDN56971_c10_g1_1110	182.2	dDN56971_c10_g1_1087	183	17.2316	4.82763	QTLCart
SC	F2	1	hDN125594_c0_g1_802	153.803	hDN114867_c0_g2_443	155.457	13.3186	5.12431	QTLCart
	F2	1	dDN40232_c0_g1_396	162.896	dDN40232_c0_g1_396	162.896	14.3078	5.53397	QTLCart
	F3-JH	2	dDN54950_c3_g1_753	33.106	dDN54950_c3_g1_753	33.106	13.3816	5.18172	QTLCart
	F3-JH	3	yDN142504_c1_g1_726	9.9	dDN72702_c0_g1_471	13.2	12.9095	5.17492	QTLCart
	F3-JH	3	yDN133606_c0_g1_1460	103.3	yDN133606_c0_g1_1460	103.3	12.6284	4.93714	QTLCart
	F3-JH	4	yDN139457_c1_g1_913	152.1	yDN135401_c0_g4_591	153	15.1894	5.88608	QTLCart
	F3-XY	1	hDN104079_c0_g1_153	36.4	dDN53083_c0_g3_1201	39.7	13.4228	4.44242	QTLCart
PC	F2	1	dDN40232_c0_g1_396	162.9	dDN40232_c0_g1_396	162.9	12.5736	5.11557	QTLCart
	F2	5	yDN151173_c1_g2_935	8.3	yDN151173_c1_g2_935	8.3	13.9825	4.78713	QTLCart
LC	F2	1	hDN156420_c0_g1_325	62.8	yDN150347_c0_g1_511	71.1	21.6516	8.62415	QTLCart
	F2	5	hDN123830_c0_g1_298	43	hDN123830_c0_g1_298	43	10.6232	4.31302	QTLCart
	F3-JH	3	yDN146328_c0_g6_448	90.1	yDN146328_c0_g6_448	90.1	13.8022	4.73615	QTLCart
	F3-XY	3	yDN146328_c0_g6_448	90.1	yDN146328_c0_g6_448	90.1	12.8252	4.85601	QTLCart
	F3-XY	3	hDN133765_c0_g1_124	162.9	hDN151897_c0_g1_303	171.1	18.4262	6.79037	QTLCart
	F3-XY	6	hDN134457_c3_g1_588	58.8	hDN158232_c8_g1_448	62.1	13.0332	4.56935	QTLCart

## Sheet: Supplementary Table 8
Overlapping QTLs identified by QTL lciMapping and QTL-Cart CIM methods
Trait	environment	LG	Left maker		Right maker		VG/VP (%)	Peak LOD	QTLnumber
			name	pos	name	pos
HSW	F2	5	yDN135233_c2_g1_2027	18.5	yDN120969_c0_g1_320	20.5	35.8411	17.812	2
	F3-JH	5	yDN135233_c2_g1_2027	18.5	yDN120969_c0_g1_320	20.5	38.8834	15.7947
	F3-XY	5	yDN151173_c1_g2_816	16.5	yDN135233_c2_g1_2027	19.5	25.7116	10.4164
SA	F2	5	yDN151173_c1_g2_816	18.5	yDN135233_c2_g1_2027	19.5	51.505	18.4059	3
	F3-JH	5	yDN135233_c2_g1_2027	18.5	yDN120969_c0_g1_320	20.5	39.6414	24.8124
	F3-JH	5	hDN150254_c0_g5_96	26.5	dDN52935_c3_g4_215	28.5	15.185	11.3413
	F3-XY	5	yDN151173_c1_g2_816	17.5	yDN135233_c2_g1_2027	19.5	40.3323	15.1285
SP	F2	5	yDN151173_c1_g2_816	18.5	yDN135233_c2_g1_2027	20.5	46.0558	15.5525	1
	F3-JH	5	yDN151173_c1_g2_816	18.5	yDN135233_c2_g1_2027	20.5	55.472	23.549
	F3-XY	5	yDN151173_c1_g2_816	16.5	yDN135233_c2_g1_2027	19.5	40.1323	14.8203
SL	F2	5	yDN151173_c1_g2_816	18.5	yDN135233_c2_g1_2027	20.5	42.6471	14.0569	1
	F3-JH	5	yDN151173_c1_g2_816	18.5	yDN135233_c2_g1_2027	19.5	48.3248	28.3021
	F3-XY	5	yDN151173_c1_g2_816	18.5	yDN135233_c2_g1_2027	19.5	35.9629	13.7908
SW	F2	5	yDN151173_c1_g2_816	18.5	yDN135233_c2_g1_2027	20.5	39.3733	14.9204	1
	F3-JH	5	yDN151173_c1_g2_816	18.5	yDN135233_c2_g1_2027	20.5	42.9337	22.5518
SLWR	F2	6	yDN145987_c0_g1_369	67.5	yDN138086_c0_g1_82	71.5	25.017	7.3359	3
	F3-XY	2	yDN153744_c1_g1_254	58.5	hDN124491_c0_g1_867	60.5	9.5883	5.3318
	F3-XY	6	yDN145987_c0_g1_369	67.5	yDN138086_c0_g1_82	70.5	17.2404	11.1127
ST	F2	5	yDN131562_c0_g2_1383	23.5	dDN54339_c2_g2_203	24.5	24.7762	7.2942	5
	F3-JH	5	yDN131562_c0_g2_1383	23.5	dDN54339_c2_g2_203	24.5	19.1933	9.3767
	F3-JH	6	yDN150826_c1_g1_584	82.5	yDN137243_c0_g1_623	83.5	8.1488	4.4794
	F3-XY	4	hDN131761_c0_g1_1016	45.5	hDN122802_c0_g1_447	46.5	16.8991	12.2533
	F3-XY	5	hDN148575_c1_g1_723	7.5	yDN151173_c1_g2_935	9.5	10.6608	8.5762
	F3-XY	6	dDN59681_c0_g1_659	34.5	dDN48148_c0_g1_111	35.5	6.6477	5.0876
SC-R	F2	1	hDN132853_c1_g2_224	71.5	dDN45140_c0_g1_2482	72.5	12.9043	11.0228	2
	F2	1	hDN125239_c1_g4_1476	75.5	yDN127251_c0_g1_756	76.5	68.6028	35.1319
	F3-JH	1	hDN125239_c1_g4_1476	75.5	yDN127251_c0_g1_756	76.5	73.9863	34.7643
	F3-XY	1	hDN125239_c1_g4_1476	75.5	yDN127251_c0_g1_756	76.5	65.3456	29.4473
SC-G	F2	1	hDN132853_c1_g2_224	71.5	dDN45140_c0_g1_2482	72.5	8.0679	9.296	2
	F2	1	hDN125239_c1_g4_1476	75.5	yDN127251_c0_g1_756	76.5	51.4755	35.2549
	F3-JH	1	hDN125239_c1_g4_1476	75.5	yDN127251_c0_g1_756	76.5	66.9741	28.8836
	F3-XY	1	hDN125239_c1_g4_1476	75.5	yDN127251_c0_g1_756	76.5	68.3375	33.0115
SC-B	F2	1	hDN125239_c1_g4_1476	75.5	yDN127251_c0_g1_756	76.5	22.5528	16.1098	1
	F3-JH	1	hDN125239_c1_g4_1476	75.5	yDN127251_c0_g1_756	76.5	37.0412	12.0868
	F3-XY	1	hDN125239_c1_g4_1476	75.5	yDN127251_c0_g1_756	76.5	54.2504	20.2236
Fibre	F2	1	yDN145946_c2_g3_400	107.5	yDN125063_c0_g1_87	108.5	21.3716	9.4432	3
	F3-JH	4	hDN122239_c0_g2_1049	98.5	hDN154311_c1_g1_631	99.5	14.8538	6.2555
	F3-XY	3	yDN119514_c0_g1_312	166.5	hDN145176_c0_g1_497	167.5	10.815	4.6472
Tannin	F2	1	hDN124375_c0_g1_451	255.5	dDN47789_c0_g1_281	256.5	22.6991	6.4614	2
	F3-JH	1	hDN122621_c4_g3_51	249.5	yDN154539_c0_g2_558	251.5	17.6091	5.1659
Starch	F2	1	dDN40232_c0_g1_396	162.5	yDN134012_c0_g1_800	163.5	13.773	8.1851	1
Protein	F2	1	dDN40232_c0_g1_396	162.5	yDN134012_c0_g1_800	163.5	13.6479	4.9929	1
Lipid	F3-XY	3	yDN119514_c0_g1_312	166.5	hDN145176_c0_g1_497	167.5	21.3463	12.7215	1
									total 28

## Sheet: Supplementary Table 9
QTLs detected for more than two traits
No.	trait	LG	Left maker		Right maker		Detected method
1	HSW;SA	5	yDN135233_c2_g1_2027	18.5	yDN120969_c0_g1_320	20.5	IciMapping
2	HSW;SA;SP;SL;SW	5	yDN151173_c1_g2_816	16.5	yDN135233_c2_g1_2027	19.5	IciMapping
3	SL;SW	3	hDN147927_c1_g1_2100	115.5	hDN155490_c2_g1_737	117.5	IciMapping
4	SL;SW	6	hDN120012_c3_g12_453	6.5	yDN126979_c0_g4_856	8.5	IciMapping
5	SLWR;FC	6	yDN145987_c0_g1_369	67.5	yDN138086_c0_g1_82	71.5	IciMapping
6	ST;StC	5	hDN148575_c1_g1_723	7.5	yDN151173_c1_g2_935	9.5	IciMapping
7	SC-R;SC-G	1	hDN132853_c1_g2_224	71.5	dDN45140_c0_g1_2482	72.5	IciMapping
8	SC-R;SC-G;SC-B	1	hDN125239_c1_g4_1476	75.5	yDN127251_c0_g1_756	76.5	IciMapping
9	SC-R;SC-B	1	hDN135643_c3_g1_514	63.5	yDN151467_c2_g1_440	65.5	IciMapping
10	FC;LC	3	yDN119514_c0_g1_312	166.5	hDN145176_c0_g1_497	167.5	IciMapping
11	StC;PC	1	dDN40232_c0_g1_396	162.5	yDN134012_c0_g1_800	163.5	IciMapping

[truncated: 3 more sheets: Supplementary Table 10, Supplementary Table 11, Supplementary Table 12]
